# Supplementary material for: A novel nomogram for anastomotic leakage after surgery for rectal cancer: a retrospective study
Source: PeerJ. 2022 Nov 28;10:e14437. doi: 10.7717/peerj.14437 (PMC9744139; doi:10.7717/peerj.14437)
Supplement: Supplemental Information 1 [file peerj-10-14437-s001.r]

setwd("/Users/litingzhen/Desktop/未命名文件夹")
install.packages("glmnet",repos="https://cran.us.r-project.org")
install.packages("pROC")
install.packages("InformationValue")
install.packages("openxlsx")
install.packages("tidyverse") 
install.packages("rms")
install.packages("rmda")
install.packages("ROSE")
install.packages("OptimalCutpoints")
install.packages("nomogramEx")

library(glmnet)
library(pROC)
library(InformationValue)
library(openxlsx)
library(tidyverse)
library(rms)
library(rmda)
library(ROSE)
library(OptimalCutpoints)
library(nomogramEx)

Data <- openxlsx::read.xlsx("Data.xlsx")
colnames(Data)

mytheme <- theme(panel.background=element_rect(fill="white",color="gray"),
                 panel.grid.major.x=element_line(color="gray95",linetype=1),
                 axis.line.x.bottom = element_line(color = "black",linetype = 1),
                 panel.grid.minor.y=element_blank(),
                 legend.position="right",
                 strip.text.y = element_text(angle = 0))

Data_cleaned <- Data %>%
  mutate(Anastomotic = as.factor(Anastomotic.leakage),
         pT_stage = as.factor(pT.stage),
         pN_stage = as.factor(pN.stage),
         pM_stage = as.factor(pM.stage),
         pTNM_stage = as.factor(pTNM.stage),
         pTNM_2 = as.factor(`pTNM.stage.(III_IV)`),
         Gender = as.factor(`Gender.(M)`),
         Age_2 = as.factor(`Age.(60.y)`),
         BMI_2 = as.factor(`BMI.(25)`),
         Alcohol = as.factor(Alcohol.intake),
         Smoking = as.factor(Smoking),
         Diabetes = as.factor(Diabetes),
         CEA_5 = as.factor(CEA_5),
         CA199_35 = as.factor(CA199_35),
         Neoadjuvant_chem = as.factor(Neoadjuvant.chemotherapy),
         Neoadjuvant_radio = as.factor(Neoadjuvant.radiotherapy),
         Preoperative_alb = as.factor(`Preoperative.albumin.(≤30.g/L)`),
         Preoperative_Hb = as.factor(`Preoperative.Hb.(≤110.g/L)`),
         Bowel = as.factor(Bowel.obstruction),
         Distance_anal_2 = as.factor(`Distance.from.anal.verge(≤7cm)`),
         Tumor_distance = as.factor(`Tumor.distance.from.anal.verge(≤5.cm)`),
         Tumor_dia = as.factor(`Tumor.diameter.(≥5.cm)`),
         ASA_score = as.factor(`ASA.score.(≥3)`),
         Oral_anti = as.factor(Oral.antibiotic),
         Surg_approach = as.factor(`Surgical.approach.(laparoscopy)`),
         Emerg_oper = as.factor(Emergency.operation),
         Operating_time_2 = as.factor(`Operating.time(≥180min)`),
         LCA = as.factor(LCA.preserving),
         Intra_blood_loss = as.factor(`Intraoperative.blood.loss(≥100mL)`),
         Intra_lavage = as.factor(Intraoperative.lavage),
         Num_linear_stapler_1 = as.factor(Number.of.linear.stapler.firing),
         Num_linear_stapler = as.factor(`Number.of.linear.stapler.firing.(≥2)`),
         Prophylactic = as.factor(Prophylactic.ileostomy),
         Trans_anal = as.factor(`Trans-anal.drainage`)) %>%
  mutate(Distance_anal_1 = Distance.from.anal.verge) %>%
  mutate(Num_linear_stapler = factor(Num_linear_stapler, levels = c(0,1),
                                     labels = c("<2","≥2")),
         Gender = factor(Gender, levels = c(1,2), labels = c("Male","Female")),
         Bowel = factor(Bowel, levels = c(0,1), labels = c("No","Yes")),
         Emerg_oper = factor(Emerg_oper, levels = c(0,1),labels = c("No","Yes"))) %>%
  select(.,c("Anastomotic","pT_stage","pN_stage","pM_stage","pTNM_stage","pTNM_2",
             "Gender","Age_2","BMI_2","Alcohol","Smoking","Diabetes","CEA_5","CA199_35",
             "Neoadjuvant_chem","Neoadjuvant_radio","Preoperative_alb","Preoperative_Hb",
             "Bowel","Distance_anal_2","Tumor_distance","Tumor_dia","ASA_score","Oral_anti",
             "Surg_approach","Emerg_oper","Operating_time_2","LCA","Intra_blood_loss","Age",
             "Intra_lavage","Num_linear_stapler_1","Num_linear_stapler","Prophylactic",
             "Trans_anal","CEA","CA199","Distance_anal_1","Tumor.diameter","Operating.time",
             "Defecation","Drainage.tube.removal.time","Tumor.diameter"))

# 以6:4比例随机划分训练集和验证集  
set.seed(100)
Sample <- sample(c(TRUE,FALSE), nrow(Data_cleaned), replace = T, prob = c(0.6,0.4))
Data_train <- Data_cleaned[Sample,]
Data_test <- Data_cleaned[!Sample,]
  
# 以平衡自助法生成人工合成数据，解决不平衡问题
# ROSE_data_train <- ROSE(Anastomotic ~., data = Data_train, seed = 2)$data
# ROSE_data_test <- ROSE(Anastomotic ~., data = Data_test, seed = 2)$data
# ROSE_data <- rbind(ROSE_data_train,ROSE_data_test)

##############################
##### Logistic regression ####
##############################
# stepwise logistic regression
# 将单因素分析p值小于0.1的和临床有重要意义的变量纳入逐步回归
full_mod <- glm(Anastomotic ~ pT_stage + Gender + Age + Bowel + Num_linear_stapler +
                  Defecation + Alcohol + Smoking + BMI_2 +
                  Diabetes + Tumor_dia + Oral_anti + Emerg_oper,
                data = Data_train,
                family = "binomial")
non_mod <- glm(Anastomotic ~ 1, data = Data_train, family = "binomial")

stepwise <- step(non_mod, list(lower = formula(non_mod), upper = formula(full_mod),
                               direction = "both"))
formula(stepwise)
result <- summary(stepwise)
#summary(stepwise)
OR <- round(exp(result$coefficients[,1]),3)
UP <- round(exp(result$coefficients[,1] + 1.96*result$coefficients[,2]),3)
LO <- round(exp(result$coefficients[,1] - 1.96*result$coefficients[,2]),3)
CI <- paste0(OR,"[",LO,"-",UP,"]")
## model assessment
# test
cli_mod_pre <- predict(stepwise, Data_test, type = "response")[1:nrow(Data_test)]
Data_test$cli_pred <- cli_mod_pre
cli_plot <- roc(Anastomotic ~ cli_pred, data = Data_test)
auc(cli_plot)

coords(cli_plot, x = "best", ret = "sensitivity", transpose = F)
coords(cli_plot, x = "best", ret = "specificity", transpose = F)
coords(cli_plot, x = "best", ret = "accuracy", transpose = F)
ci.auc(cli_plot)

# Concordance statistic
Concordance(Data_test$Anastomotic, cli_mod_pre)

# train
cli_mod_pre2 <- predict(stepwise, Data_train, type = "response")
Data_train$cli_pred2 <- cli_mod_pre2
cli_plot2 <- roc(Anastomotic ~ cli_pred2, data = Data_train)
auc(cli_plot2)

coords(cli_plot2, x = "best", ret = "sensitivity", transpose = F)
coords(cli_plot2, x = "best", ret = "specificity", transpose = F)
coords(cli_plot2, x = "best", ret = "accuracy", transpose = F)
ci.auc(cli_plot2)

# full
cli_mod_pre3 <- predict(stepwise, Data_cleaned, type = "response")
Data_cleaned$cli_pred3 <- cli_mod_pre3
cli_plot3 <- roc(Anastomotic ~ cli_pred3, data = Data_cleaned)
auc(cli_plot3)

coords(cli_plot3, x = "best", ret = "sensitivity", transpose = F)
coords(cli_plot3, x = "best", ret = "specificity", transpose = F)
coords(cli_plot3, x = "best", ret = "accuracy", transpose = F)
ci.auc(cli_plot3)


###### ROC PLOT #######
png("ROC_plot.png", res = 900, width = 6, height = 6, units = "in")
plot(cli_plot, col = "blue", lty = 1, print.auc = T,
     print.auc.pattern = "AUC: 0.75 (0.46-0.99)")
plot.roc(cli_plot2, add = T, col = "red", lty = 1, print.auc = T,
         print.auc.y = 0.4,print.auc.pattern = "AUC: 0.82 (0.69-0.96)")
legend(x = 0.35, y = 0.12, legend = c("Testing set","Training set"),
       lty = c(1,1), col = c("blue","red"), bty = "n")
dev.off()

#### Optimal cutpoint ####
# for Defecation
cutpoint <- optimal.cutpoints(X = Defecation ~ Anastomotic, tag.healthy = 0,
                                     methods = "Youden", data = Data_cleaned,
                                     control = control.cutpoints(), ci.fit = TRUE, 
                                     conf.level = 0.95, trace = FALSE)
summary(cutpoint)
# for overall probability
optimalCutoff(Data_test$Anastomotic, cli_mod_pre)
#### Nomogram ####
set.seed(10)
ddist <<- datadist(Data_train)
options(datadist="ddist")

formula1 <- as.formula(Anastomotic ~ Defecation + Num_linear_stapler + Gender + pT_stage + 
                         Bowel + Emerg_oper)
fit1 <- lrm(formula1, data = Data_train, x = T, y = T)

nom.bi <- nomogram(fit1,
                   fun = function(x) 1/(1+exp(-x)),
                   fun.at = c(0.001,0.01, seq(0.1,0.9,by = 0.3),0.95,0.99,0.999),
                   funlabel = "Probability of high risk",lp = F)
png("nomogram.png", res = 900, width = 8, height = 7, units = "in")
plot(nom.bi)
dev.off()

cal1 <- calibrate(fit1, method = "boot", B=1000)

png("Calplot.png", res = 900, width = 7, height = 6, units = "in")
plot(cal1, lwd = 2,
     xlab = "Predicted probability", ylab = "Observed probability")
dev.off()

# valpro <- predict(object =fit1,type = "fitted",newdata=Data_test )#根据建模组方程，计算验证集预测概率
# fit2<-lrm(formula1, data = Data_test, x = T, y = T)#验证组根据预测概率建立回归方程
# cal2 <- calibrate(fit2,  method='boot', B=1000)#验证组中绘制校准曲线
# png("Calplot_2.png", res = 900, width = 7, height = 6, units = "in")
# plot(cal2, lwd = 2,
#      xlab = "Nomogram predicted probability", ylab = "Observed probability")
# dev.off()

# cutoff for nomogram
nomogramEx(nomo=nom.bi ,np=1,digit=6)

cof_raw=fit1$coefficients
cof_raw=data.frame(cof_raw)
write.csv(cof_raw,"total_point.csv")
cof <- read.csv("total_point.csv")
names(cof)
cof$cof_abs <- abs(cof[,2])
cof = cof[order(cof[,3]),]
max_point <- cof[nrow(cof),3]
#total_point <- sum(cof)*100/max_point

#分类
Data_cleaned$Defecation_point <- -8.35968*as.numeric(Data_cleaned$Defecation) + 66.877443
Data_cleaned$Num_linear_stapler_point <- ifelse(Data_cleaned$Num_linear_stapler=="≥2",10.5848,0)
Data_cleaned$Gender_point <- ifelse(Data_cleaned$Gender=="Male",14.01964,0)
Data_cleaned$pT_stage_point <- ifelse(Data_cleaned$pT_stage==0,22.703941,
                                      ifelse(Data_cleaned$pT_stage==1,33.137578,
                                             ifelse(Data_cleaned$pT_stage==2,2.980989,
                                                    ifelse(Data_cleaned$pT_stage==4,16.015342,0))))
Data_cleaned$Bowel_point <- ifelse(Data_cleaned$Bowel=="Yes",30.92387,0)
Data_cleaned$Emerg_oper_point <- ifelse(Data_cleaned$Emerg_oper=="No",100,0)

Data_cleaned$point <- (Data_cleaned$Defecation_point+Data_cleaned$Num_linear_stapler_point+
                         Data_cleaned$Gender_point+Data_cleaned$pT_stage_point+
                         Data_cleaned$Bowel_point+Data_cleaned$Emerg_oper_point)


#约登指数曲线
total_point=240
x <- seq(0,total_point,0.2)
data_you <- matrix(NA,length(x),4)
dim(data_you)
data_you[,1] <- seq(0,total_point,0.2)
for (i in 1:length(x) ){
  Data_cleaned$prd_point <- ifelse(Data_cleaned$point < data_you[i,1],0,1)
  Data_cleaned$group_1[Data_cleaned$Anastomotic==1 & Data_cleaned$prd_point==1 ] <- "A"
  Data_cleaned$group_1[Data_cleaned$Anastomotic==0 & Data_cleaned$prd_point==1 ] <- "B"
  Data_cleaned$group_1[Data_cleaned$Anastomotic==1 & Data_cleaned$prd_point==0 ] <- "C"
  Data_cleaned$group_1[Data_cleaned$Anastomotic==0 & Data_cleaned$prd_point==0 ] <- "D"
  
  data_lie <- data.frame(table(Data_cleaned$group_1))
  Var1 <- c("A","B","C","D")
  data_lie_1 <- data.frame(Var1)
  data_lie_2 <- merge(data_lie_1,data_lie,by="Var1",all.x=T)
  data_lie_2[is.na(data_lie_2)] <- 0
  
  data_you[i,2] <- data_lie_2[4,2]/(data_lie_2[2,2]+data_lie_2[4,2])
  data_you[i,3] <- data_lie_2[1,2]/(data_lie_2[1,2]+data_lie_2[3,2])
  data_you[i,4] <- data_you[i,2]+data_you[i,3]-1
}
head(data_you)
data_you <- data.frame(data_you)
names(data_you)[1:4] <- c("Point","Secp","Sens","Youden")

#约登指数曲线
data_you_1 = data_you[order(data_you[,4]),]
max_youden <- data_you_1[nrow(data_you_1),4]
cutoff_best <- data_you_1[nrow(data_you_1),1]

data_you$Youden_1 <- data_you$Youden*100
png("youden_1.png", res = 900, width = 6.5, height = 5, units = "in")
ggplot(data_you,aes(Point,Youden_1))+mytheme + 
  geom_smooth(aes(Point,Youden_1),color="red",method = "loess",se=F,span=0.01,na.rm = T) +
  geom_vline(xintercept = cutoff_best,linetype=2,color = "black")+
  xlab("Point")+ylab("Youden index(%)")+
  annotate("text",label="Point=174.6 for best Youden index", x = cutoff_best-80, y = 40)
dev.off()
