# Supplementary material for: A novel nomogram for anastomotic leakage after surgery for rectal cancer: a retrospective study
Source: PeerJ. 2022 Nov 28;10:e14437. doi: 10.7717/peerj.14437 (PMC9744139; doi:10.7717/peerj.14437)
Supplement: Supplemental Information 2 — The data of 406 patients with rectal cancer after gastrointestinal surgery in the Third Affiliated Hospital of Sun Yat-sen University from January 2011 to May 2020 were collected (243 in the training set and 163 in the testing set). [file peerj-10-14437-s002.xlsx]

## Sheet: Sheet1
ID	Anastomotic leakage	pT stage	pN stage	pM stage	pTNM stage	pTNM stage (III_IV)	Gender (M)	Age	Age (60 y)	BMI	BMI (25)	Alcohol intake	Smoking	Diabetes	CEA	CEA_5	CA199	CA199_35	Neoadjuvant chemotherapy	Neoadjuvant radiotherapy	Preoperative albumin (≤30 g/L)	Preoperative Hb (≤110 g/L)	Bowel obstruction	Distance from anal verge	Distance from anal verge(≤7cm)	Tumor distance from anal verge(≤5 cm)	Tumor diameter	Tumor diameter (≥5 cm)	ASA score (≥3)	Oral antibiotic	Surgical approach (laparoscopy)	Emergency operation	Operating time	Operating time(≥180min)	LCA preserving	Intraoperative blood loss(≥100mL)	Intraoperative lavage	Number of linear stapler firing	Number of linear stapler firing (≥2)	Prophylactic ileostomy	Trans-anal drainage	Defecation	Drainage tube removal time
1	1	4	1	1	4	1	1	50	0	25.39	1	1	1	0	4.1	0	1	0	0	0	0	0	1	7	1	0	6	1	0	1	1	0	330	1	0	0	0	2	1	0	1	5	6
2	1	1	0	0	1	0	2	63	0	21.67	0	0	0	1	0.3	0	4.48	0	0	0	0	0	0	11	0	0	2.5	0	0	0	1	0	215	1	0	0	0	1	0	0	0	1	2
3	1	1	0	0	1	0	1	55	0	18.26	0	1	1	0	4.4	0	7.41	0	0	0	0	1	0	6	1	0	1	0	0	0	1	0	152	0	0	0	0	2	1	0	1	3	1
4	1	2	2	0	3	1	2	50	0	21.77	0	0	0	0	5.1	1	1	0	1	0	0	1	0	5	1	1	1.5	0	0	0	1	0	273	1	0	0	0	1	0	0	0	2	6
5	1	4	2	0	3	1	1	68	1	25.82	1	1	1	0	8.1	1	10.31	0	0	0	0	0	0	6	1	0	4	0	0	0	1	0	360	1	0	0	0	2	1	0	0	1	7
6	1	4	2	1	4	1	1	56	0	19.72	0	0	0	0	25.71	1	172.31	1	1	0	0	0	1	7	1	0	5	1	0	0	1	0	305	1	0	0	0	1	0	0	0	1	3
7	1	4	0	0	2	0	1	48	0	24.36	0	0	1	1	1.3	0	13.67	0	1	0	0	1	0	4	1	1	3	0	0	1	1	0	200	1	0	0	0	2	1	0	1	1	6
8	1	3	1	0	3	1	1	24	0	19.88	0	0	1	0	1	0	6.96	0	1	0	0	0	0	5	1	1	4	0	0	1	1	0	320	1	0	0	0	2	1	0	1	2	2
9	1	4	1	0	3	1	2	82	1	22.22	0	0	0	0	2	0	64.88	1	0	0	0	1	0	6	1	0	3	0	0	0	1	0	230	1	0	0	0	1	0	1	0	0	2
10	1	4	1	0	3	1	1	72	1	26.95	1	0	0	0	1.5	0	3.66	0	0	0	0	0	0	8	0	0	3.5	0	0	0	1	0	207	1	0	0	0	1	0	0	0	6	6
11	1	4	0	0	2	0	1	44	0	23	0	0	0	0	1.2	0	4.13	0	1	0	0	0	0	5	1	1	2	0	0	0	1	0	380	1	0	0	0	3	1	0	1	3	3
12	1	3	0	0	2	0	1	53	0	24	0	0	0	0	1.7	0	1	0	1	0	0	0	0	12	0	0	2.5	0	0	0	1	0	165	0	0	0	0	2	1	0	0	2	2
13	1	4	1	0	3	1	1	37	0	21	0	0	0	0	1.1	0	250	1	0	0	0	1	0	15	0	0	7	1	0	0	1	0	167	0	0	0	0	2	1	0	0	2	2
14	1	4	1	1	4	1	1	49	0	21	0	0	1	0	0.8	0	2.72	0	0	0	0	1	0	9	0	0	5	1	0	0	1	0	206	1	0	1	0	1	0	0	1	1	5
15	1	4	0	0	2	0	1	53	0	19.1	0	0	1	0	1.3	0	1	0	0	0	0	0	1	9	0	0	5	1	0	0	1	1	206	1	0	1	0	1	0	0	1	1	6
16	1	4	2	1	4	1	1	64	0	19.3	0	1	0	0	1.2	0	2.5	0	0	0	0	1	1	7	1	0	9	1	0	1	0	0	240	1	0	1	0	1	0	0	0	1	4
17	1	4	0	0	2	0	1	67	1	23.55	0	0	1	0	1.7	0	2.53	0	1	0	0	0	0	15	0	0	5	1	0	1	1	0	175	0	0	0	0	1	0	0	1	3	3
18	1	0	0	0	0	0	1	71	1	19.83	0	0	0	0	2.4	0	27.73	0	0	0	0	0	0	18	0	0	2	0	0	0	1	0	195	1	0	0	0	1	0	1	0	3	2
19	1	1	1	0	3	1	1	58	0	24.66	0	0	0	0	2.8	0	4.56	0	0	0	0	0	0	11	0	0	2.5	0	0	0	1	0	164	0	0	0	0	2	1	0	0	3	0
20	1	4	1	0	3	1	2	53	0	23.87	0	0	0	0	29.603	1	12.23	0	0	0	0	1	0	8	0	0	3	0	0	0	1	0	215	1	0	0	0	2	1	0	0	1	0
21	1	1	0	0	1	0	1	62	0	22.86	0	0	0	0	2.7	0	1	0	1	0	0	0	0	5	1	1	0	0	0	0	1	0	185	1	0	0	0	2	1	0	0	1	2
22	0	4	2	0	3	1	1	55	0	21.09	0	0	1	0	8.7	1	6.65	0	0	0	0	0	0	16	0	0	3	0	0	1	1	0	224	1	0	0	0	2	1	0	0	4	5
23	0	1	0	0	1	0	1	63	0	24.8	0	0	0	1	0.6	0	2.84	0	1	0	0	1	0	8	0	0	1	0	0	1	1	0	208	1	0	0	0	1	0	0	0	5	6
24	0	2	1	0	3	1	2	52	0	21.78	0	0	0	0	4.4	0	1	0	0	0	0	0	0	8	0	0	1	0	0	0	1	0	240	1	0	0	0	2	1	0	0	3	4
25	0	3	1	0	3	1	1	68	1	23.87	0	0	0	0	4.5	0	80.85	1	1	0	0	0	0	3	1	1	5	1	0	0	1	0	294	1	0	0	0	1	0	0	0	2	7
26	0	2	0	0	1	0	1	73	1	24.67	0	0	1	0	2.2	0	9.79	0	1	0	0	0	0	5	1	1	5	1	0	0	1	0	280	1	0	0	0	1	0	0	0	5	8
27	0	3	1	0	3	1	2	55	0	23.11	0	0	0	0	2.108	0	22.53	0	0	0	0	1	0	13	0	0	2	0	0	0	1	0	180	1	0	0	0	2	1	0	0	7	4
28	0	4	1	0	3	1	2	75	1	23.13	0	0	0	0	1.2	0	11.17	0	0	0	0	1	0	6	1	0	3.5	0	0	0	1	0	230	1	0	1	0	2	1	0	0	1	5
29	0	4	2	1	4	1	1	43	0	22.86	0	0	0	0	2.4	0	28.33	0	1	0	0	0	0	6	1	0	5.5	1	1	0	1	0	272	1	0	0	0	1	0	1	0	1	4
30	0	1	0	0	1	0	1	58	0	27.33	1	0	0	0	2.3	0	1	0	1	0	0	0	0	5	1	1	3	0	0	0	1	0	189	1	0	0	0	2	1	0	0	6	3
31	0	4	1	0	3	1	1	25	0	22.85	0	0	1	0	9.1	1	0	0	0	0	0	0	0	9	0	0	5.5	1	0	0	1	0	185	1	0	0	0	1	0	0	0	5	3
32	0	4	0	0	2	0	1	67	1	28.57	1	0	0	0	1.1	0	2.37	0	1	0	0	1	0	5	1	1	3.5	0	0	0	1	0	267	1	0	0	0	2	1	1	1	3	3
33	0	2	0	0	1	0	2	50	0	28.8	1	0	0	0	1.25	0	12.43	0	0	0	0	0	0	10	0	0	5	1	0	0	1	0	175	0	0	0	0	2	1	0	0	5	2
34	0	4	1	0	3	1	2	64	0	20.12	0	0	0	0	83	1	163.23	1	0	0	1	1	0	10	0	0	9	1	0	0	1	0	232	1	0	1	0	1	0	0	0	4	6
35	0	4	2	0	3	1	1	60	0	22.41	0	0	1	1	3.88	0	6.09	0	1	0	0	0	0	6	1	0	3	0	0	1	1	0	235	1	0	0	0	1	0	0	1	3	6
36	0	4	0	0	2	0	2	67	1	19.65	0	0	0	0	8.9	1	1	0	0	0	0	0	0	8	0	0	3	0	0	1	1	0	240	1	0	0	0	1	0	0	1	6	3
37	0	3	1	1	4	1	2	47	0	26.91	1	0	0	0	0.9	0	11.92	0	1	0	0	0	0	10	0	0	2	0	0	1	1	0	176	0	0	0	0	1	0	0	0	7	3
38	0	4	0	0	2	0	2	47	0	21.08	0	0	0	0	1	0	18.65	0	1	0	0	1	0	7	1	0	2.5	0	0	1	0	0	290	1	0	1	0	1	0	1	0	3	5
39	0	2	0	0	1	0	1	66	1	20.77	0	1	1	0	1.1	0	6.16	0	0	0	0	0	0	9	0	0	6	1	0	1	1	0	219	1	0	0	0	1	0	0	1	6	4
40	0	2	0	0	1	0	1	70	1	27.55	1	0	0	0	1.6	0	20.06	0	0	0	0	0	0	5	1	1	2.5	0	0	1	1	0	246	1	0	1	0	1	0	0	0	7	3
41	0	4	0	0	2	0	1	47	0	17.78	0	1	1	0	9.5	1	10.16	0	0	0	0	0	0	15	0	0	4.5	0	1	0	1	0	220	1	0	0	0	2	1	0	1	5	5
42	0	3	0	0	2	0	1	68	1	19.91	0	0	1	0	2.5	0	7.31	0	0	0	0	0	0	11	0	0	1.3	0	0	1	1	0	465	1	0	0	0	1	0	0	1	5	7
43	0	3	0	0	2	0	1	61	0	24.96	0	0	0	0	2.4	0	1	0	0	0	0	1	0	10	0	0	4	0	0	1	1	0	201	1	0	0	0	1	0	0	0	5	3
44	0	0	0	0	0	0	1	59	0	20.7	0	0	0	0	1.2	0	1	0	0	0	0	0	0	5	1	1	2	0	0	1	1	0	57	0	0	0	0	2	1	0	0	1	0
45	0	4	0	0	2	0	1	66	1	21.55	0	0	0	0	1.8	0	13.97	0	0	0	0	1	0	7	1	0	4.2	0	0	1	1	0	203	1	0	0	0	2	1	0	1	2	6
46	0	4	0	0	2	0	1	78	1	22.41	0	0	0	0	2.1	0	8.08	0	0	0	0	1	0	12	0	0	6	1	0	0	1	0	235	1	0	0	0	1	0	0	1	4	6
47	0	4	1	0	3	1	1	72	1	22.04	0	1	0	0	9.4	1	131.71	1	0	0	0	1	0	8	0	0	4.5	0	0	0	1	0	140	0	0	0	0	1	0	0	1	3	4
48	0	2	0	0	1	0	1	67	1	23.88	0	0	1	0	4	0	17.64	0	0	0	0	0	1	18	0	0	5.5	1	0	0	1	0	145	0	0	0	0	1	0	0	1	4	4
49	0	4	0	0	2	0	2	66	1	19.52	0	0	0	0	1.4	0	31.35	0	1	0	0	0	0	5	1	1	1.5	0	0	1	1	0	150	0	0	0	0	2	1	0	0	4	5
50	0	2	0	0	1	0	1	62	0	19.94	0	0	1	0	0.5	0	4.46	0	0	0	0	0	0	10	0	0	2.5	0	0	1	1	0	165	0	0	0	0	2	1	0	0	4	4
51	0	4	0	0	2	0	1	79	1	25.04	1	0	1	0	6.2	1	13.12	0	0	0	0	0	0	10	0	0	5	1	1	0	1	0	180	1	0	0	0	1	0	0	1	2	5
52	0	3	1	0	3	1	1	83	1	26.4	1	0	0	1	2	0	83.81	1	0	0	0	1	0	3	1	1	6	1	1	0	1	0	270	1	0	0	0	1	0	1	1	1	7
53	0	4	1	0	3	1	1	61	0	20.96	0	0	0	0	13.1	1	65.14	1	0	0	0	1	1	12	0	0	3.5	0	1	1	1	0	290	1	0	0	0	2	1	0	1	3	6
54	0	1	0	0	1	0	1	64	0	18.87	0	0	1	0	1.5	0	14.19	0	0	0	0	0	0	14	0	0	3	0	1	1	1	0	171	0	0	0	0	2	1	0	0	3	5
55	0	4	2	0	3	1	1	80	1	23.42	0	0	0	0	5	1	593.06	1	0	0	0	1	0	15	0	0	6	1	0	1	0	0	240	1	0	0	0	2	1	0	1	6	8
56	0	4	2	0	3	1	1	57	0	23.53	0	0	0	0	0	0	1	0	1	0	0	1	0	5	1	1	3.5	0	0	0	1	0	170	0	0	1	0	2	1	0	0	4	4
57	0	4	0	0	2	0	1	67	1	21.66	0	0	1	0	32.5	1	15	0	0	0	0	0	0	8	0	0	4	0	0	1	1	0	185	1	0	0	0	2	1	0	0	3	3
58	0	3	0	0	2	0	1	64	0	21.66	0	0	0	0	2.73	0	10.96	0	0	0	0	0	0	10	0	0	5.5	1	0	1	1	0	150	0	0	0	0	2	1	0	0	2	2
59	0	2	0	0	1	0	2	60	0	21.66	0	0	0	1	5.4	1	1	0	0	0	0	0	0	5	1	1	1.5	0	0	1	1	0	140	0	0	0	0	1	0	0	0	4	4
60	0	4	1	1	4	1	1	56	0	21.66	0	0	1	0	100	1	1	0	0	0	0	1	0	10	0	0	4	0	0	1	1	0	290	1	0	1	0	1	0	0	1	2	6
61	0	4	0	0	2	0	2	40	0	25.65	1	0	0	1	2.6	0	0	0	1	0	0	1	1	10	0	0	3	0	1	1	1	0	210	1	0	0	0	1	0	0	0	3	4
62	0	3	0	0	2	0	1	57	0	21.66	0	0	0	0	0.4	0	10.4	0	1	0	0	0	0	5	1	1	1.5	0	1	1	1	0	150	0	0	0	0	1	0	0	1	5	3
63	0	3	1	0	3	1	2	77	1	21.66	0	0	0	0	3.7	0	1	0	0	0	0	1	0	4	1	1	6	1	1	1	1	0	130	0	0	0	0	1	0	0	1	4	3
64	0	2	1	0	3	1	2	55	0	21.66	0	0	0	0	0.3	0	13.22	0	1	0	0	1	0	5	1	1	3	0	1	1	1	0	135	0	0	0	0	1	0	0	1	4	5
65	0	4	0	0	2	0	2	31	0	21.66	0	0	0	0	1.4	0	1	0	1	0	0	0	0	7	1	0	0.8	0	1	1	1	0	490	1	0	0	0	1	0	0	1	5	5
66	0	4	1	0	3	1	1	55	0	21.66	0	0	0	0	31.9	1	12.15	0	0	0	0	0	0	15	0	0	4	0	1	1	1	0	160	0	0	0	0	1	0	0	1	3	3
67	0	3	1	0	3	1	1	59	0	21.66	0	1	1	0	5.5	1	23.13	0	1	0	0	1	0	12	0	0	3	0	1	1	1	0	190	1	0	1	0	2	1	0	1	4	4
68	0	2	0	0	1	0	1	51	0	21.66	0	0	0	0	1.6	0	13.76	0	0	0	0	0	0	10	0	0	2.5	0	1	0	1	0	150	0	0	0	0	2	1	0	1	1	5
69	0	4	0	0	2	0	1	79	1	21.66	0	0	0	0	68.7	1	90.89	1	0	0	0	0	0	9	0	0	4.5	0	1	0	0	0	105	0	0	0	0	1	0	0	0	3	7
70	0	3	1	0	3	1	2	40	0	21.66	0	0	0	0	0	0	0	0	0	0	0	1	0	5	1	1	3.5	0	1	1	1	0	160	0	0	0	0	1	0	0	1	4	4
71	0	2	0	0	1	0	2	71	1	21.66	0	0	0	0	3	0	4.95	0	0	0	0	0	0	3	1	1	2.5	0	0	0	1	0	120	0	0	0	0	2	1	0	0	3	3
72	0	3	0	0	2	0	2	74	1	21.66	0	0	0	1	2.6	0	33.01	0	0	0	0	1	0	9	0	0	7	1	0	0	1	0	262	1	0	0	0	1	0	0	1	6	7
73	0	4	0	0	2	0	1	53	0	21.66	0	0	0	0	3.4	0	9.55	0	0	0	0	0	0	5	1	1	3	0	0	0	1	0	170	0	0	0	0	1	0	0	0	4	5
74	0	4	0	0	2	0	1	63	0	21.66	0	0	0	0	2	0	5.26	0	0	0	0	0	0	11	0	0	3	0	0	0	1	0	180	1	0	0	0	1	0	0	0	3	5
75	0	3	0	0	2	0	1	75	1	21.66	0	0	0	0	9.3	1	1	0	0	0	0	1	0	5	1	1	4	0	0	0	1	0	210	1	0	0	0	2	1	0	0	4	4
76	0	2	0	1	4	1	1	57	0	17.63	0	0	0	0	11	1	0	0	0	0	1	0	0	10	0	0	3	0	1	0	0	1	220	1	0	0	0	1	0	1	0	3	3
77	0	2	0	0	1	0	1	50	0	23.53	0	0	0	0	2.2	0	0	0	1	0	0	0	0	8	0	0	2.5	0	0	0	1	0	140	0	0	0	0	1	0	0	0	3	5
78	0	4	0	0	2	0	1	74	1	20.58	0	1	1	0	3.7	0	3.34	0	0	0	1	1	1	8	0	0	5	1	0	0	0	1	321	1	0	1	1	1	0	1	1	3	7
79	0	3	0	0	2	0	2	59	0	20	0	0	0	1	40.3	1	14.58	0	1	0	0	1	0	8	0	0	6	1	0	1	1	0	179	0	0	0	0	1	0	1	0	2	3
80	0	3	0	0	2	0	2	53	0	22.06	0	0	0	0	1.9	0	9.33	0	1	0	0	0	0	5	1	1	2	0	0	0	1	0	205	1	0	0	0	1	0	1	0	2	0
81	0	4	0	0	2	0	1	71	1	22.05	0	0	0	1	5.1	1	18.2	0	0	0	0	0	0	12	0	0	3	0	0	0	1	0	340	1	0	0	0	1	0	1	1	1	6
82	0	4	0	0	2	0	2	65	1	26.77	1	0	0	0	1.4	0	6.34	0	0	0	0	0	0	12	0	0	4	0	0	1	1	0	230	1	1	0	0	1	0	0	0	2	1
83	0	3	2	0	3	1	1	70	1	19.43	0	0	1	0	4.2	0	35.57	1	0	0	0	0	0	10	0	0	7	1	0	0	1	0	163	0	0	0	0	1	0	0	0	3	3
84	0	1	0	0	1	0	1	68	1	26.07	1	0	1	0	2.3	0	1.06	0	0	0	0	0	0	10	0	0	2.5	0	0	0	1	0	335	1	1	0	0	2	1	1	0	2	4
85	0	2	0	0	1	0	1	65	1	28.65	1	0	0	0	3.3	0	8.47	0	0	0	0	0	0	10	0	0	3	0	0	1	1	0	352	1	0	1	0	2	1	1	0	3	4
86	0	0	0	0	0	0	2	56	0	21.09	0	0	0	0	3.2	0	14.23	0	0	0	0	0	0	6	1	0	1	0	0	0	1	0	220	1	0	0	0	2	1	1	0	1	2
87	0	4	1	0	3	1	2	53	0	20	0	0	0	0	6	1	48.64	1	1	0	0	0	0	7	1	0	4	0	0	0	1	0	280	1	0	0	0	2	1	1	0	2	0
88	0	4	0	0	2	0	1	70	1	21.36	0	1	1	0	13.25	1	790.88	1	0	0	0	0	1	15	0	0	4	0	0	0	0	1	241	1	0	0	1	0	0	1	0	4	9
89	0	0	0	0	0	0	2	78	1	22.22	0	0	0	0	1.5	0	8.63	0	0	0	0	0	0	7	1	0	3	0	0	1	1	0	240	1	1	0	0	2	1	0	0	3	5
90	0	3	1	0	3	1	1	61	0	24.04	0	0	0	0	1.6	0	3.65	0	0	0	0	0	0	6	1	0	5	1	0	1	1	0	417	1	0	0	0	3	1	1	0	2	2
91	0	3	0	0	2	0	2	60	0	25.2	1	0	0	0	82.99	1	59.08	1	0	0	0	0	0	10	0	0	3	0	0	0	1	0	210	1	0	0	0	1	0	0	0	3	4
92	0	2	0	0	1	0	1	53	0	24.97	0	1	1	0	3.09	0	2	0	0	0	0	1	0	5	1	1	3	0	0	0	1	0	309	1	0	0	0	1	0	1	0	2	2
93	0	4	0	0	2	0	1	82	1	19.42	0	0	0	1	4.08	0	7.25	0	0	0	0	0	0	6	1	0	3	0	0	0	1	0	252	1	0	0	0	1	0	0	1	4	4
94	0	1	0	0	1	0	2	70	1	26.47	1	0	0	0	3.73	0	9.07	0	0	0	0	0	0	8	0	0	2	0	0	0	1	0	174	0	0	0	0	1	0	0	1	2	2
95	0	2	0	0	1	0	2	71	1	28.14	1	0	0	0	1.6	0	3.56	0	0	0	0	0	0	7	1	0	2	0	0	1	1	0	215	1	0	0	0	2	1	0	0	4	5
96	0	3	0	0	2	0	1	55	0	22.83	0	0	0	0	9	1	1	0	1	0	0	0	0	13	0	0	4	0	0	1	1	0	294	1	0	0	0	1	0	0	0	5	6
97	0	4	2	1	4	1	2	44	0	18.9	0	0	0	0	5.8	1	7.04	0	1	0	0	0	0	6	1	0	3	0	0	0	1	0	255	1	0	0	0	1	0	0	0	4	6
98	0	3	0	1	4	1	1	56	0	22.86	0	0	0	0	9.162	1	28.29	0	1	0	0	0	0	9	0	0	4	0	0	0	1	0	390	1	0	0	0	1	0	0	0	3	5
99	0	4	1	0	3	1	2	64	0	19.07	0	0	0	0	1.5	0	6.4	0	0	0	0	1	0	7	1	0	4	0	0	0	1	0	240	1	0	0	0	2	1	0	0	4	5
100	0	2	0	0	1	0	1	70	1	22.66	0	0	0	0	4.4	0	1	0	0	0	0	1	0	9	0	0	3	0	0	0	1	0	131	0	0	0	0	2	1	0	0	3	2
101	0	2	0	0	1	0	1	58	0	21.71	0	0	0	0	1.6	0	1	0	0	0	0	0	0	6	1	0	3	0	0	0	1	0	285	1	0	0	0	2	1	1	0	2	3
102	0	3	0	0	2	0	1	48	0	23.99	0	0	0	0	0.8	0	2	0	0	0	0	0	0	9	0	0	3	0	0	0	1	0	144	0	0	0	0	1	0	0	0	3	4
103	0	3	1	0	3	1	2	54	0	23.23	0	0	0	0	0.8	0	13.88	0	0	0	0	0	0	13	0	0	3	0	0	0	1	0	198	1	0	0	0	2	1	0	0	2	3
104	0	4	0	0	2	0	1	63	0	25.15	1	0	0	0	4.868	0	5.73	0	1	0	0	0	0	11	0	0	5	1	0	0	1	0	200	1	0	0	0	2	1	0	0	4	6
105	0	4	2	0	3	1	1	54	0	24.15	0	1	0	1	22.528	1	31.18	0	0	0	0	0	0	12	0	0	4	0	0	0	1	0	182	1	0	0	0	2	1	0	0	3	1
106	0	4	2	0	3	1	1	63	0	20.19	0	0	0	0	6.433	1	5.97	0	1	0	0	0	0	4	1	1	4	0	0	0	1	0	396	1	0	0	0	2	1	1	0	2	2
107	0	1	0	0	1	0	2	62	0	20.83	0	0	0	0	4.5	0	11.06	0	0	0	0	0	0	7	1	0	1	0	0	0	1	0	203	1	0	0	0	1	0	0	0	3	1
108	0	2	0	0	1	0	2	61	0	21.98	0	0	0	0	7.291	1	1	0	1	0	0	0	0	5	1	1	3	0	0	0	1	0	235	1	0	0	0	1	0	1	1	2	3
109	0	4	2	0	3	1	2	31	0	15.03	0	0	0	0	65.33	1	6.41	0	1	0	0	0	0	7	1	0	4	0	0	0	1	0	400	1	0	0	0	1	0	1	0	4	7
110	0	2	0	0	1	0	2	69	1	29.29	1	0	0	0	4.1	0	28.4	0	1	0	0	0	0	4	1	1	1	0	0	0	1	0	420	1	0	0	0	1	0	1	0	2	5
111	0	3	0	0	2	0	1	46	0	19.03	0	0	0	1	7.3	1	7.48	0	1	0	0	0	0	5	1	1	4	0	0	0	1	0	240	1	0	0	0	1	0	1	0	2	3
112	0	2	0	0	1	0	1	56	0	17.23	0	0	0	0	3.28	0	10.83	0	0	0	0	0	0	8	0	0	3	0	0	0	1	0	155	0	0	0	0	1	0	0	0	3	1
113	0	4	2	0	3	1	1	59	0	23.05	0	1	1	0	1.9	0	2.83	0	0	0	0	0	0	18	0	0	5	1	0	0	1	0	162	0	0	0	0	1	0	0	0	4	1
114	0	4	0	1	4	1	2	66	1	19.78	0	0	0	1	23.3	1	151	1	0	0	0	1	0	12	0	0	15	1	0	0	0	1	770	1	0	1	0	0	0	1	0	1	14
115	0	3	0	0	2	0	2	67	1	23.33	0	0	0	1	2.56	0	114.41	1	1	0	0	0	0	9	0	0	4	0	0	0	1	0	270	1	0	0	0	1	0	0	0	4	0
116	0	4	0	0	2	0	1	76	1	16.35	0	0	1	0	16	1	21.52	0	0	0	0	0	0	6	1	0	5	1	0	0	1	0	325	1	1	0	0	1	0	1	0	2	4
117	0	2	0	0	1	0	2	23	0	16.85	0	0	0	0	4.081	0	11.93	0	0	0	0	1	0	17	0	0	3	0	0	0	1	0	182	1	0	0	0	1	0	0	0	3	0
118	0	3	0	0	2	0	2	68	1	20.19	0	0	0	0	1	0	6.77	0	0	0	0	0	0	9	0	0	3	0	0	0	1	0	240	1	0	0	0	1	0	0	0	3	4
119	0	1	0	0	1	0	1	56	0	26.21	1	0	1	0	0.6	0	5.75	0	0	0	0	0	0	10	0	0	5	1	0	0	1	0	330	1	0	0	0	1	0	0	0	5	5
120	0	1	1	0	3	1	1	64	0	23.95	0	0	0	0	3	0	9.34	0	0	0	0	0	0	9	0	0	3	0	0	0	1	0	230	1	0	0	0	1	0	0	0	2	2
121	0	4	0	0	2	0	2	58	0	22.36	0	0	0	0	1.1	0	9.79	0	0	0	0	0	0	18	0	0	5	1	0	0	1	0	173	0	0	0	0	1	0	0	0	3	1
122	0	4	0	0	2	0	2	61	0	22.95	0	0	0	0	17	1	146.35	1	1	0	0	0	0	7	1	0	4	0	0	0	1	0	315	1	0	0	0	1	0	0	1	3	7
123	0	4	0	0	2	0	1	43	0	21.22	0	0	0	0	3.66	0	9.49	0	1	0	0	1	0	8	0	0	4	0	0	0	1	0	180	1	0	0	0	1	0	0	0	3	1
124	0	3	2	1	4	1	1	59	0	23.87	0	0	0	0	14.5	1	7.39	0	1	0	0	0	0	7	1	0	4	0	0	0	1	0	240	1	0	0	0	1	0	0	0	4	2
125	0	4	0	0	2	0	1	56	0	22.67	0	0	0	0	5.9	1	8.72	0	0	0	0	0	0	12	0	0	4	0	0	0	1	0	158	0	0	0	0	1	0	0	0	2	3
126	0	4	1	1	4	1	2	73	1	24.43	0	0	0	0	15.2	1	30.19	0	1	0	0	0	0	11	0	0	3	0	0	0	1	0	130	0	0	0	0	1	0	0	0	4	2
127	0	2	0	1	4	1	1	59	0	20.75	0	0	0	0	8	1	112.3	1	1	0	0	0	0	5	1	1	5	1	0	0	1	0	201	1	0	0	0	2	1	1	1	3	1
128	0	2	0	0	1	0	1	71	1	22.58	0	0	0	0	0.66	0	5.54	0	0	0	0	0	0	7	1	0	3	0	0	0	1	0	304	1	0	0	0	1	0	0	1	3	2
129	0	4	0	0	2	0	2	64	0	24.99	0	0	0	0	1.6	0	24.34	0	0	0	0	1	0	12	0	0	4	0	0	0	1	0	420	1	0	0	1	1	0	0	1	5	5
130	0	4	1	0	3	1	1	52	0	25.81	1	0	0	0	21.4	1	30.98	0	1	0	0	0	0	6	1	0	2	0	0	0	1	0	183	1	0	0	0	2	1	0	0	3	1
131	0	4	1	0	3	1	2	66	1	22.3	0	0	0	0	16.1	1	31.75	0	0	0	0	0	0	13	0	0	5	1	0	0	1	0	150	0	0	0	0	1	0	0	0	3	1
132	0	4	0	0	2	0	1	41	0	21.82	0	0	0	1	6.12	1	1	0	1	0	0	0	0	8	0	0	4	0	0	0	1	0	165	0	0	0	0	1	0	0	0	4	1
133	0	3	0	0	2	0	1	79	1	21.98	0	0	0	0	8.7	1	15.87	0	0	0	0	1	0	9	0	0	4	0	0	0	1	0	235	1	0	0	0	2	1	0	0	5	6
134	0	2	0	0	1	0	1	54	0	19.87	0	0	0	0	0.2	0	3.23	0	0	0	0	0	0	10	0	0	2	0	0	0	1	0	180	1	0	0	0	1	0	0	1	3	2
135	0	2	0	0	1	0	1	63	0	20.97	0	0	0	0	2	0	1	0	0	0	0	0	0	15	0	0	3	0	0	0	1	0	182	1	0	0	0	1	0	0	0	3	3
136	0	2	0	0	1	0	1	51	0	22.31	0	0	0	0	0.44	0	5.05	0	0	0	0	0	0	17	0	0	4	0	0	0	1	0	220	1	0	0	0	1	0	0	0	4	2
137	0	4	0	0	2	0	1	59	0	20.13	0	0	0	0	6.1	1	9.2	0	1	0	0	0	0	14	0	0	6	1	0	0	1	0	285	1	0	0	0	1	0	0	0	3	2
138	0	2	1	0	3	1	1	47	0	24.66	0	1	1	0	2.24	0	14.46	0	0	0	0	0	0	7	1	0	2	0	0	0	1	0	185	1	0	0	0	1	0	0	1	3	1
139	0	4	0	1	4	1	2	52	0	22.31	0	0	0	0	0.2	0	3.64	0	0	0	0	0	0	11	0	0	4	0	0	0	1	0	230	1	0	0	0	1	0	0	1	3	1
140	0	4	1	0	3	1	2	61	0	19.56	0	0	0	0	32.7	1	1	0	0	0	0	0	0	12	0	0	5	1	0	0	1	0	297	1	0	0	0	1	0	0	0	4	5
141	0	4	2	0	3	1	1	54	0	23.56	0	0	0	0	2.2	0	3.71	0	0	0	0	1	0	8	0	0	5	1	0	0	1	0	185	1	0	0	0	1	0	0	0	3	2
142	0	3	0	0	2	0	1	66	1	22.97	0	0	0	0	4	0	5.35	0	0	0	0	1	0	8	0	0	5	1	0	0	1	0	230	1	0	0	0	2	1	0	1	4	4
143	0	2	0	0	1	0	1	63	0	19.75	0	1	1	0	3.55	0	15.85	0	0	0	0	0	0	8	0	0	2	0	0	0	1	0	220	1	0	0	0	1	0	0	1	3	4
144	0	1	0	0	1	0	1	55	0	20.85	0	0	0	0	5.4	1	28.91	0	0	0	0	0	0	10	0	0	1.5	0	0	0	1	0	180	1	0	0	0	1	0	0	1	2	2
145	0	0	0	0	0	0	1	74	1	18.95	0	0	1	0	1.4	0	3.62	0	0	0	0	0	0	18	0	0	3	0	0	0	1	0	193	1	0	0	0	1	0	0	0	2	3
146	0	4	2	0	3	1	2	66	1	22.65	0	0	0	1	18.6	1	10.93	0	0	0	0	0	0	4	1	1	3	0	0	0	1	0	242	1	0	0	0	2	1	0	1	5	9
147	0	4	2	0	3	1	1	63	0	23.86	0	0	0	0	2.4	0	18.5	0	1	0	0	0	0	7	1	0	2	0	0	0	1	0	165	0	0	0	0	2	1	0	1	3	1
148	0	4	1	0	3	1	2	60	0	18.66	0	0	0	0	1.2	0	6.82	0	1	0	0	0	0	12	0	0	2	0	0	0	1	0	162	0	0	0	0	1	0	0	0	3	4
149	0	1	0	0	1	0	1	81	1	22.36	0	0	1	0	0.6	0	17.67	0	0	0	0	0	0	8	0	0	4	0	0	0	1	0	235	1	0	0	0	1	0	0	1	3	4
150	0	1	0	0	1	0	1	60	0	22.85	0	0	0	0	0.8	0	1	0	0	0	0	0	0	8	0	0	5	1	0	0	1	0	187	1	0	0	0	1	0	0	1	3	5
151	0	2	0	0	1	0	2	58	0	21.95	0	0	0	1	6.1	1	36.88	1	0	0	0	0	0	10	0	0	4	0	0	0	1	0	225	1	0	0	0	1	0	0	1	2	2
152	0	4	0	0	2	0	1	42	0	20.75	0	1	1	1	6.3	1	7.81	0	1	0	0	0	0	7	1	0	5	1	0	0	1	0	245	1	0	0	0	1	0	0	0	4	6
153	0	2	0	0	1	0	1	55	0	22.48	0	0	0	0	0.7	0	1	0	1	0	0	0	0	5	1	1	3	0	0	0	1	0	240	1	0	0	0	2	1	0	0	2	4
154	0	4	2	0	3	1	1	55	0	20.56	0	1	1	0	3.5	0	26.46	0	1	0	0	0	0	4.5	1	1	3	0	0	0	1	0	235	1	0	0	0	2	1	0	1	3	5
155	0	2	1	0	3	1	2	63	0	20.95	0	0	0	0	0.2	0	5.6	0	0	0	0	0	0	8	0	0	4	0	0	0	1	0	195	1	0	0	0	1	0	0	1	2	4
156	0	4	0	0	2	0	2	70	1	20.65	0	0	0	0	22	1	233.46	1	0	0	0	0	0	12	0	0	4	0	0	0	1	0	210	1	0	0	0	1	0	0	1	2	2
157	0	2	2	0	3	1	1	67	1	22.63	0	1	1	0	1.7	0	11.86	0	0	0	0	1	0	13	0	0	1	0	0	0	1	0	215	1	0	0	0	2	1	0	1	2	4
158	0	4	0	0	2	0	1	56	0	21.05	0	1	1	0	7.2	1	6.27	0	0	0	0	0	0	12	0	0	5	1	0	0	1	0	166	0	0	0	0	1	0	0	1	2	3
159	0	4	2	0	3	1	2	60	0	22.06	0	0	0	0	3.3	0	7.88	0	0	0	0	0	0	12	0	0	4	0	0	0	1	0	120	0	0	0	0	1	0	0	1	2	3
160	0	1	0	0	1	0	1	52	0	25.63	1	0	0	0	0.9	0	3.7	0	0	0	0	0	0	6	1	0	1	0	0	0	1	0	195	1	0	0	0	2	1	0	1	2	4
161	0	2	0	0	1	0	2	50	0	20.45	0	0	0	0	1.1	0	10.06	0	1	0	0	0	0	7	1	0	3	0	0	1	1	0	160	0	0	0	0	1	0	0	1	3	1
162	0	3	0	0	2	0	2	77	1	24.03	0	0	0	0	0.4	0	3.3	0	1	0	0	1	0	8	0	0	5	1	0	1	1	0	160	0	0	0	0	1	0	0	1	2	3
163	0	3	0	0	2	0	2	63	0	22.65	0	0	0	0	5.6	1	1	0	1	0	0	0	0	5	1	1	5	1	0	1	1	0	190	1	0	0	0	1	0	0	1	2	2
164	0	4	1	0	3	1	1	72	1	18.55	0	0	0	0	1.5	0	15.54	0	1	0	0	0	0	5	1	1	1	0	0	1	1	0	255	1	0	0	0	2	1	0	1	2	3
165	0	4	1	1	4	1	1	72	1	19.75	0	0	0	0	2.4	0	24.44	0	1	0	0	1	0	10	0	0	4	0	0	1	1	0	188	1	0	0	0	1	0	0	1	2	3
166	0	3	1	1	4	1	1	45	0	22.85	0	0	0	0	10.1	1	150.3	1	1	0	0	0	0	8	0	0	5	1	0	1	1	0	310	1	0	0	0	2	1	0	1	4	5
167	0	3	1	0	3	1	1	66	1	20.75	0	0	0	0	3.2	0	12.39	0	1	0	0	0	0	9	0	0	5	1	0	1	1	0	250	1	0	0	0	2	1	0	1	3	5
168	0	3	0	0	2	0	1	61	0	18.55	0	0	0	1	2.7	0	45.26	1	0	0	0	0	1	5	1	1	3	0	0	1	1	0	320	1	0	1	1	2	1	0	1	2	3
169	0	2	0	0	1	0	1	68	1	21.35	0	0	0	0	4.3	0	16.78	0	0	0	0	0	0	5	1	1	3	0	0	1	1	0	230	1	0	0	0	1	0	0	1	2	3
170	0	1	0	0	1	0	2	61	0	23.45	0	0	0	1	0.4	0	17.28	0	0	0	0	1	0	10	0	0	4	0	0	1	1	0	180	1	0	0	0	1	0	0	1	3	3
171	0	2	0	0	1	0	2	62	0	24.06	0	0	0	0	0.8	0	5.12	0	0	0	0	0	0	7	1	0	4	0	0	1	1	0	165	0	0	0	0	1	0	0	1	2	2
172	0	4	0	1	4	1	1	66	1	22.44	0	0	1	0	24.5	1	752.89	1	0	0	0	1	0	10	0	0	3	0	0	1	1	0	205	1	0	0	0	1	0	0	1	4	6
173	0	2	0	0	1	0	1	76	1	18.65	0	0	0	0	1.3	0	5.69	0	0	0	0	0	0	7	1	0	2	0	0	1	1	0	230	1	0	0	0	1	0	0	0	3	1
174	0	4	0	1	4	1	2	47	0	19.21	0	0	0	0	16.6	1	13.01	0	1	1	0	0	1	4	1	1	4	0	0	1	1	0	295	1	0	0	0	2	1	1	1	2	3
175	0	4	1	0	3	1	1	76	1	20.12	0	0	1	0	2.3	0	6.85	0	0	0	0	0	0	15	0	0	3	0	0	1	1	0	230	1	0	0	0	1	0	0	1	5	8
176	0	3	0	0	2	0	1	65	1	22.63	0	0	1	0	5.7	1	2	0	0	0	0	0	0	10	0	0	3	0	0	1	1	0	240	1	0	0	0	1	0	0	0	2	4
177	0	3	0	0	2	0	2	46	0	20.66	0	0	0	0	0.4	0	5.64	0	0	0	0	0	0	8	0	0	3	0	0	1	1	0	235	1	0	0	0	1	0	0	1	2	5
178	0	3	0	0	2	0	1	71	1	22.36	0	0	0	0	0.1	0	5.46	0	0	0	0	0	0	7	1	0	5	1	0	1	1	0	120	0	0	0	0	1	0	0	1	2	4
179	0	3	0	0	2	0	2	81	1	18.99	0	0	0	1	8.2	1	1	0	0	0	0	0	0	14	0	0	6	1	0	1	1	0	145	0	0	0	0	1	0	0	0	2	5
180	0	4	2	1	4	1	1	69	1	20.6	0	0	0	0	100	1	1306.29	1	0	0	0	1	0	8	0	0	4	0	0	1	1	0	140	0	0	0	0	1	0	0	1	3	3
181	0	4	0	0	2	0	2	63	0	19.9	0	0	0	0	2.4	0	18.74	0	0	0	0	1	0	9	0	0	1	0	0	1	1	0	140	0	0	0	0	1	0	0	0	3	4
182	0	3	0	0	2	0	2	82	1	17.8	0	0	0	0	1.5	0	8.95	0	0	0	0	1	0	5	1	1	3	0	0	1	1	0	105	0	0	0	0	1	0	0	0	4	3
183	0	3	0	0	2	0	1	60	0	19.4	0	0	0	0	1.8	0	1	0	0	0	0	0	0	9	0	0	4	0	0	1	1	0	135	0	0	0	0	1	0	0	1	4	3
184	0	2	0	0	1	0	2	43	0	18.4	0	0	0	0	3.7	0	10.99	0	1	0	0	1	0	3.5	1	1	3	0	0	1	1	0	205	1	0	0	0	1	0	0	1	4	3
185	0	4	1	1	4	1	1	76	1	22.4	0	0	0	0	12	1	232.36	1	0	0	0	0	0	9	0	0	8	1	0	1	1	0	420	1	0	1	0	1	0	0	1	7	5
186	0	2	0	0	1	0	2	34	0	20.3	0	0	0	0	23.4	1	30.57	0	0	0	0	0	0	8	0	0	4	0	0	1	1	0	165	0	0	0	0	1	0	0	1	5	4
187	0	4	2	0	3	1	2	58	0	19.9	0	0	0	0	0.9	0	6.35	0	0	0	0	0	0	6	1	0	3	0	0	1	1	0	240	1	0	0	0	1	0	0	1	3	5
188	0	0	0	0	0	0	2	67	1	20.5	0	0	0	0	1.1	0	2.46	0	0	0	0	0	0	8	0	0	3	0	0	1	1	0	300	1	0	0	0	1	0	0	1	3	4
189	0	2	0	0	1	0	1	68	1	19.2	0	0	0	0	10	1	9.05	0	0	0	0	1	0	14	0	0	3	0	0	1	1	0	135	0	0	0	0	1	0	0	0	2	2
190	0	1	0	0	1	0	1	59	0	22.4	0	1	1	0	4.8	0	13.68	0	0	0	0	0	0	15	0	0	4	0	0	1	1	0	240	1	0	0	0	1	0	0	0	4	8
191	0	3	1	1	4	1	2	57	0	17.8	0	0	0	0	64	1	1	0	0	0	0	0	0	9	0	0	2.5	0	0	1	1	0	0	0	0	0	0	1	0	0	0	4	4
192	0	2	0	0	1	0	2	57	0	23.6	0	0	0	1	1.2	0	34.67	0	0	0	0	0	0	8	0	0	4	0	0	1	1	0	90	0	0	0	0	1	0	0	1	3	1
193	0	4	1	0	3	1	2	61	0	19.4	0	0	0	0	4	0	619.24	1	0	0	0	0	0	13	0	0	5	1	0	1	1	0	345	1	0	1	0	1	0	0	1	5	3
194	0	3	2	0	3	1	2	64	0	21.8	0	0	0	0	1	0	35.27	1	0	0	0	0	0	7	1	0	5	1	0	1	1	0	180	1	0	0	0	1	0	0	0	2	3
195	0	3	0	0	2	0	1	41	0	19.8	0	0	1	0	1.5	0	2.41	0	0	0	0	0	0	10	0	0	4	0	0	1	1	0	0	0	0	0	0	1	0	0	0	2	3
196	0	3	0	0	2	0	1	57	0	24.97	0	0	1	0	2.2	0	1.06	0	1	0	0	0	0	6	1	0	6.3	1	0	0	1	0	220	1	0	0	0	1	0	0	0	5	4
197	0	0	0	0	0	0	1	61	0	23.04	0	0	1	0	0.5	0	1.06	0	0	0	0	0	0	13	0	0	1.3	0	0	0	1	0	205	1	0	0	0	1	0	0	0	2	0
198	0	1	0	0	1	0	1	63	0	20.2	0	0	1	0	2	0	64.88	1	0	0	0	0	0	7	1	0	2	0	0	0	1	0	102	0	0	0	0	1	0	0	0	4	6
199	0	4	0	0	2	0	1	60	0	20.76	0	0	0	0	2.6	0	2.65	0	0	0	0	0	0	10	0	0	7.5	1	0	0	1	0	248	1	0	0	0	1	0	0	1	1	5
200	0	3	0	0	2	0	1	75	1	18.44	0	0	0	0	33	1	78.34	1	0	0	0	0	0	7	1	0	5	1	0	0	1	0	301	1	0	1	0	1	0	0	0	2	7
201	0	2	2	0	3	1	1	65	1	22.49	0	0	1	0	2.5	0	2.71	0	0	0	0	0	0	4	1	1	1.5	0	0	0	1	0	275	1	0	0	0	1	0	1	0	1	5
202	0	2	0	0	1	0	2	52	0	21.77	0	0	0	0	1.6	0	15.59	0	0	0	0	1	0	12	0	0	1.5	0	0	0	1	0	131	0	0	0	0	1	0	0	1	3	2
203	0	4	1	0	3	1	1	45	0	22.03	0	0	1	1	1.7	0	7.15	0	0	0	0	0	0	10	0	0	5	1	0	0	1	0	170	0	0	0	0	1	0	0	1	4	4
204	0	3	0	0	2	0	1	72	1	20.97	0	0	0	0	10.9	1	16.91	0	0	0	0	1	0	9	0	0	3.8	0	0	0	1	0	217	1	0	0	0	1	0	0	0	2	4
205	0	3	1	0	3	1	1	70	1	18.68	0	0	0	0	1.2	0	9.59	0	0	0	0	0	0	9	0	0	3	0	0	0	1	0	205	1	0	0	0	1	0	0	1	4	3
206	0	3	1	0	3	1	1	58	0	30.11	1	0	0	0	2.15	0	0	0	1	0	0	0	0	9	0	0	4	0	0	0	1	0	238	1	0	0	0	1	0	0	0	7	4
207	0	3	0	0	2	0	2	78	1	21.55	0	0	0	0	3	0	7.65	0	0	0	0	1	0	5	1	1	3.8	0	0	0	1	0	160	0	0	0	0	1	0	0	0	2	5
208	0	3	1	0	3	1	1	65	1	19.72	0	0	0	0	3.6	0	3.18	0	1	0	0	1	0	6	1	0	5	1	0	0	1	0	310	1	0	0	0	1	0	1	0	0	3
209	0	4	1	0	3	1	2	71	1	19.86	0	0	0	0	0.8	0	83.79	1	1	0	0	1	0	7.5	0	0	2	0	0	0	1	0	270	1	0	0	0	1	0	0	1	1	7
210	0	2	0	0	1	0	2	61	0	22	0	0	0	0	0.9	0	9.38	0	0	0	0	0	0	7	1	0	1.6	0	0	0	1	0	204	1	0	0	0	1	0	0	0	2	7
211	0	3	0	0	2	0	2	78	1	18.42	0	0	0	0	5.37	1	3.81	0	0	0	0	1	0	15	0	0	1.6	0	0	0	1	0	199	1	0	0	0	1	0	0	0	2	4
212	0	4	0	0	2	0	1	64	0	19.6	0	0	0	0	4	0	6.53	0	0	0	0	0	0	14	0	0	4.5	0	0	0	1	0	165	0	0	0	0	1	0	0	0	2	4
213	0	4	1	0	3	1	1	64	0	24.9	0	0	1	0	4.58	0	1.06	0	0	0	0	1	0	10	0	0	4	0	0	1	1	0	188	1	0	0	0	1	0	0	0	1	5
214	0	4	1	0	3	1	1	56	0	25	1	0	0	0	33.3	1	1.06	0	0	0	0	0	0	13	0	0	4.5	0	0	0	1	0	144	0	0	0	0	2	1	0	0	2	4
215	0	3	0	0	2	0	1	80	1	21	0	0	0	0	1.33	0	2.64	0	0	0	0	1	0	4	1	1	2	0	0	0	1	0	247	1	0	0	0	1	0	0	1	3	6
216	0	2	0	0	1	0	1	63	0	27.5	1	0	0	0	2.3	0	5.22	0	1	0	0	1	0	10	0	0	5.5	1	0	1	1	0	117	0	0	0	0	1	0	0	0	4	3
217	0	3	0	1	4	1	1	70	1	29	1	0	1	0	2.8	0	5.14	0	1	0	0	0	0	4	1	1	3.5	0	0	0	1	0	265	1	0	0	0	2	1	1	0	3	3
218	0	3	1	0	3	1	1	61	0	26	1	0	1	1	52.003	1	1	0	1	0	0	0	0	5	1	1	4	0	0	0	1	0	200	1	0	0	0	2	1	0	1	4	3
219	0	1	0	0	1	0	2	34	0	20	0	0	0	0	0.7	0	5.29	0	0	0	0	1	0	5	1	1	5	1	0	1	1	0	165	0	0	1	0	1	0	0	0	3	2
220	0	1	0	0	1	0	2	61	0	21	0	0	0	0	2.3	0	2.11	0	0	0	0	1	0	5	1	1	2	0	0	0	1	0	152	0	0	0	0	1	0	0	0	2	5
221	0	4	0	0	2	0	1	73	1	21	0	0	0	0	0.6	0	120	1	1	0	1	1	1	6	1	0	6	1	0	0	0	1	294	1	0	1	0	1	0	0	0	1	4
222	0	3	0	0	2	0	2	52	0	22	0	0	0	0	0.9	0	17.82	0	1	0	0	0	0	5	1	1	3.5	0	0	0	1	0	163	0	0	0	0	2	1	0	0	7	4
223	0	4	0	0	2	0	1	62	0	25	1	0	0	0	5.056	1	17.37	0	1	0	0	0	0	10	0	0	5	1	0	0	1	0	215	1	0	0	0	2	1	0	0	3	4
224	0	4	1	1	4	1	1	47	0	24	0	0	1	0	12.6	1	679.57	1	1	0	0	0	0	8	0	0	6	1	0	0	1	0	255	1	0	0	0	2	1	0	1	4	4
225	0	0	0	0	0	0	1	62	0	23	0	0	0	0	8.1	1	9.63	0	1	0	0	0	0	3	1	1	2	0	0	0	1	0	257	1	0	1	0	2	1	1	0	2	3
226	0	4	0	0	2	0	2	74	1	21	0	0	0	0	1.631	0	28.46	0	0	0	0	0	0	10	0	0	3	0	0	0	1	0	133	0	0	0	0	1	0	0	0	4	2
227	0	3	1	0	3	1	1	63	0	22	0	0	1	0	5	1	8.61	0	0	0	0	0	0	10	0	0	5	1	0	0	1	0	322	1	0	0	0	2	1	1	0	2	3
228	0	3	1	0	3	1	1	68	1	21	0	0	0	0	9.089	1	18.59	0	0	0	0	0	0	12	0	0	10	1	0	0	1	0	144	0	0	1	0	2	1	0	0	3	3
229	0	2	0	0	1	0	2	48	0	24	0	0	0	0	1.5	0	14.44	0	0	0	0	1	0	14	0	0	4	0	0	0	1	0	173	0	0	0	0	1	0	0	0	1	2
230	0	3	2	0	3	1	2	65	1	21	0	0	0	0	1.4	0	4.83	0	0	0	0	0	0	12	0	0	4	0	0	0	1	0	187	1	0	0	0	2	1	0	0	5	2
231	0	1	0	0	1	0	1	67	1	24	0	1	1	0	3	0	2.62	0	0	0	0	0	0	13	0	0	2.5	0	0	0	1	0	193	1	0	0	0	1	0	1	0	2	3
232	0	4	1	0	3	1	1	80	1	24	0	0	0	0	22.2	1	16.95	0	0	0	0	1	0	11	0	0	2.5	0	0	0	1	0	160	0	0	0	0	2	1	0	0	5	3
233	0	4	1	0	3	1	1	30	0	22	0	0	0	0	1.2	0	9.62	0	1	1	1	1	0	4	1	1	1	0	0	0	1	0	300	1	0	0	0	1	0	1	1	3	4
234	0	3	0	0	2	0	1	52	0	23	0	0	0	0	2	0	3.05	0	0	0	0	0	0	6	1	0	6	1	0	0	1	0	251	1	0	0	0	1	0	0	0	4	3
235	0	4	0	0	2	0	1	59	0	22	0	1	1	1	0.6	0	5.83	0	0	0	0	0	0	13	0	0	4	0	0	0	1	0	232	1	0	1	0	2	1	0	0	4	3
236	0	4	0	0	2	0	1	60	0	23	0	1	1	0	3.5	0	11.02	0	0	0	0	1	0	10	0	0	7	1	0	0	1	0	180	1	0	1	0	1	0	0	0	3	3
237	0	4	0	0	2	0	2	60	0	21	0	0	0	0	0.5	0	13.69	0	0	0	0	0	0	10	0	0	3	0	0	0	1	0	135	0	0	0	0	1	0	0	0	4	2
238	0	4	1	0	3	1	1	84	1	25	1	0	0	1	4.3	0	13.61	0	0	0	0	1	0	8	0	0	1.5	0	0	0	1	0	160	0	0	0	0	2	1	0	0	5	3
239	0	4	0	0	2	0	1	50	0	23	0	0	0	0	1.3	0	1	0	0	0	0	0	0	12	0	0	4.5	0	0	0	1	0	167	0	0	0	0	1	0	0	0	2	2
240	0	4	0	0	2	0	1	55	0	23.7	0	0	0	0	4.2	0	1	0	1	0	0	1	0	5	1	1	5	1	0	0	1	0	165	0	0	0	0	1	0	0	0	4	3
241	0	4	2	0	3	1	1	63	0	24	0	0	0	1	4.1	0	39.07	1	0	0	0	0	0	10	0	0	3	0	0	0	1	0	162	0	0	0	0	1	0	0	0	5	3
242	0	4	0	0	2	0	1	77	1	25.5	1	0	0	1	1.4	0	5.29	0	0	0	0	0	0	7	1	0	2	0	0	0	1	0	167	0	0	1	0	2	1	0	0	5	3
243	0	0	0	0	0	0	1	72	1	23	0	0	0	0	21.7	1	21.18	0	1	0	0	1	0	5	1	1	1	0	0	0	1	0	160	0	0	0	0	2	1	0	0	6	3
244	0	4	0	0	2	0	1	71	1	22.8	0	0	0	0	3.26	0	1	0	0	0	0	1	0	10	0	0	1.8	0	0	0	1	0	190	1	0	0	0	2	1	0	0	5	2
245	0	4	1	0	3	1	1	52	0	23.4	0	1	1	0	2	0	7.8	0	0	0	0	0	0	10	0	0	3.5	0	0	0	1	0	195	1	0	0	0	1	0	0	0	4	2
246	0	4	1	0	3	1	1	60	0	21.6	0	0	0	0	1.8	0	1	0	0	0	0	0	0	9	0	0	5	1	0	0	1	0	180	1	0	0	0	1	0	0	0	2	2
247	0	3	1	0	3	1	1	51	0	22.7	0	0	1	0	2.2	0	28.3	0	1	0	0	1	0	3	1	1	5	1	0	0	1	0	280	1	0	1	0	1	0	1	0	2	2
248	0	2	0	0	1	0	1	52	0	22	0	0	1	0	7.55	1	4.04	0	1	0	0	0	0	8	0	0	1	0	0	0	1	0	180	1	0	0	0	2	1	0	0	5	2
249	0	4	0	0	2	0	1	67	1	21	0	0	0	0	2.1	0	4.96	0	0	0	0	0	0	10	0	0	1	0	0	0	1	0	169	0	0	0	0	1	0	0	0	4	2
250	0	4	0	0	2	0	1	61	0	22	0	0	1	0	5.8	1	1	0	1	0	0	1	0	10	0	0	2.5	0	0	0	1	0	232	1	0	0	0	1	0	0	0	4	2
251	0	4	0	0	2	0	1	71	1	23	0	0	0	0	3.9	0	43.79	1	0	0	0	1	0	13	0	0	2	0	0	0	1	0	178	0	0	0	0	2	1	0	0	8	2
252	0	4	2	1	4	1	2	48	0	28	1	0	0	0	19.2	1	1131.13	1	1	0	1	1	0	5	1	1	8	1	0	0	0	1	355	1	0	1	0	2	1	0	0	3	4
253	0	3	1	0	3	1	1	45	0	21	0	0	0	0	6.1	1	1	0	1	0	0	1	1	8	0	0	8	1	0	0	1	0	240	1	0	0	0	2	1	0	0	4	2
254	0	4	1	0	3	1	1	55	0	20	0	0	0	0	6.3	1	8.99	0	1	0	0	0	0	5	1	1	4.5	0	0	0	1	0	240	1	0	0	0	2	1	1	1	3	4
255	0	4	1	1	4	1	1	65	1	24.6	0	0	0	0	39.3	1	1	0	0	0	0	0	0	12	0	0	4.5	0	0	0	1	0	167	0	0	0	0	2	1	0	0	2	4
256	0	4	1	0	3	1	1	35	0	23	0	0	0	0	1.17	0	1	0	0	0	0	1	0	7	1	0	3.5	0	0	0	0	0	263	1	0	0	0	2	1	0	0	2	3
257	0	4	2	1	4	1	1	72	1	25	1	0	0	1	55.5	1	233.63	1	0	0	0	0	0	13	0	0	3.5	0	0	0	1	0	340	1	0	1	0	1	0	0	0	2	2
258	0	2	0	0	1	0	1	60	0	22	0	0	1	0	2.45	0	3.28	0	0	0	0	0	0	9	0	0	3.5	0	0	0	1	0	155	0	0	0	0	1	0	0	0	3	2
259	0	2	0	0	1	0	1	61	0	23.4	0	0	1	1	2.22	0	15.55	0	0	0	0	0	0	10	0	0	4	0	0	0	1	0	165	0	0	0	0	1	0	0	1	5	3
260	0	1	0	0	1	0	2	48	0	34	1	0	0	0	5.5	1	13.52	0	0	0	0	0	0	6	1	0	2	0	0	0	1	0	225	1	0	0	0	1	0	0	1	3	4
261	0	4	1	0	3	1	2	51	0	22	0	0	0	0	0.5	0	1	0	1	0	0	0	0	9	0	0	4	0	0	0	1	0	164	0	0	0	0	1	0	0	0	3	4
262	0	4	1	1	4	1	2	66	1	23.5	0	0	0	0	1.3	0	18.6	0	0	0	0	0	0	13	0	0	4	0	0	0	1	0	234	1	0	0	0	1	0	0	1	4	3
263	0	2	0	0	1	0	1	68	1	21	0	0	0	0	2.3	0	1	0	0	0	0	1	0	11	0	0	5	1	0	0	1	0	194	1	0	0	0	1	0	0	1	4	3
264	0	2	0	0	1	0	2	64	0	23	0	0	0	0	1.9	0	2	0	0	0	0	0	0	12	0	0	4	0	0	0	1	0	145	0	0	0	0	1	0	0	0	5	3
265	0	3	0	0	2	0	2	75	1	20	0	0	0	1	7.6	1	14.62	0	0	0	0	1	0	7	1	0	3	0	0	0	1	0	160	0	0	0	0	1	0	0	0	9	3
266	0	4	2	0	3	1	1	71	1	22	0	0	0	0	1.5	0	11.36	0	0	0	0	0	0	5	1	1	3.5	0	0	0	1	0	235	1	0	0	0	1	0	0	0	6	4
267	0	3	2	0	3	1	2	58	0	28.4	1	0	0	0	24.6	1	13.91	0	0	0	0	1	0	9	0	0	3.5	0	0	0	1	0	200	1	0	1	0	1	0	0	0	4	3
268	0	2	0	0	1	0	2	59	0	27.4	1	0	0	0	0.4	0	2.28	0	0	0	0	0	0	9	0	0	3	0	0	0	1	0	190	1	0	0	0	1	0	0	1	1	3
269	0	4	1	0	3	1	1	81	1	18.8	0	0	1	0	0.7	0	10.69	0	1	0	0	0	1	7	1	0	4	0	0	0	1	0	165	0	0	1	0	1	0	0	1	5	2
270	0	4	1	0	3	1	1	64	0	26.6	1	0	1	0	6.7	1	15.36	0	0	0	0	1	1	8	0	0	4	0	0	0	1	0	240	1	0	0	0	1	0	0	1	6	4
271	0	4	1	0	3	1	1	73	1	24.4	0	0	0	0	17.8	1	47.91	1	0	0	0	1	1	8	0	0	3	0	0	0	1	0	200	1	0	0	0	2	1	0	1	2	1
272	0	4	0	0	2	0	1	70	1	22.1	0	0	1	1	24.2	1	1	0	0	0	1	1	0	28	0	0	7	1	0	0	1	0	175	0	0	1	0	1	0	0	0	4	3
273	0	4	0	0	2	0	2	67	1	21.6	0	0	0	1	98.4	1	39.08	1	0	0	0	1	0	10	0	0	3	0	0	0	1	0	195	1	0	0	0	1	0	0	1	3	2
274	0	4	0	0	2	0	1	65	1	25.6	1	1	1	0	3.2	0	16.51	0	0	0	0	0	0	18	0	0	3	0	0	0	1	0	135	0	0	0	0	1	0	0	1	4	1
275	0	1	0	0	1	0	1	76	1	19.2	0	0	0	0	1.4	0	1	0	0	0	0	1	0	10	0	0	3.5	0	0	0	1	0	165	0	0	0	0	1	0	0	1	9	2
276	0	3	1	0	3	1	2	41	0	22.7	0	0	0	0	3	0	6.44	0	0	0	0	1	0	7	1	0	2	0	0	0	1	0	160	0	0	0	0	1	0	0	1	3	2
277	0	3	1	0	3	1	1	50	0	20.9	0	0	0	0	15.6	1	15	0	0	0	0	1	0	8	0	0	3	0	0	0	1	0	180	1	0	0	0	1	0	0	1	4	3
278	0	4	1	1	4	1	1	58	0	27.3	1	1	1	0	12.8	1	9.59	0	0	0	0	1	0	10	0	0	4	0	0	0	1	0	340	1	0	0	0	1	0	0	1	1	3
279	0	2	0	0	1	0	1	76	1	28.3	1	0	0	0	1	0	1	0	0	0	0	1	0	8	0	0	3	0	0	0	1	0	180	1	0	0	0	1	0	0	1	6	4
280	0	1	0	0	1	0	1	52	0	29.8	1	0	0	0	1	0	3.03	0	1	0	0	0	0	10	0	0	3.5	0	0	1	1	0	190	1	0	0	0	1	0	0	1	6	4
281	0	1	0	0	1	0	1	82	1	25.6	1	0	1	0	1.3	0	11.58	0	1	0	0	1	0	20	0	0	3.5	0	0	0	0	0	185	1	0	1	0	1	0	0	1	6	3
282	0	4	2	0	3	1	2	63	0	24.2	0	0	0	0	14.9	1	3.77	0	0	0	0	1	1	6	1	0	6	1	0	0	0	1	279	1	0	1	0	1	0	1	1	1	6
283	0	2	0	0	1	0	2	58	0	20.6	0	0	0	0	0.6	0	7.26	0	0	0	0	1	0	10	0	0	0.5	0	0	0	0	0	240	1	0	1	0	1	0	0	1	2	4
284	0	4	1	1	4	1	2	32	0	23.62	0	0	0	0	2.5	0	234.55	1	0	0	0	0	0	16	0	0	6	1	0	1	1	0	120	0	0	0	0	1	0	0	0	4	3
285	0	3	0	0	2	0	1	60	0	22.94	0	0	0	0	100	1	22001	1	0	0	1	1	1	15	0	0	3	0	0	0	0	1	214	1	1	0	0	1	0	1	0	2	6
286	0	2	0	0	1	0	2	66	1	20.44	0	0	0	0	3.2	0	1	0	0	0	0	1	0	10	0	0	3	0	0	0	1	0	152	0	0	0	0	2	1	0	1	3	3
287	0	3	0	0	2	0	2	71	1	22.89	0	0	0	0	4.1	0	28.57	0	0	0	0	1	0	8	0	0	3	0	0	0	0	0	145	0	1	0	0	2	1	0	0	3	4
288	0	2	2	0	3	1	2	47	0	25.8	1	0	0	0	0.5	0	28.9	0	0	0	0	0	0	10	0	0	4	0	0	0	1	0	275	1	0	1	1	2	1	0	0	2	3
289	0	4	2	0	3	1	2	80	1	19.22	0	0	0	0	2.6	0	10.5	0	0	0	0	0	0	7	1	0	4	0	0	1	1	0	155	0	1	0	0	2	1	0	0	3	3
290	0	1	0	0	1	0	2	41	0	21.64	0	0	0	0	1.4	0	15.64	0	0	0	0	0	0	15	0	0	4	0	0	0	1	0	210	1	1	1	0	1	0	0	0	3	4
291	0	4	0	1	4	1	1	51	0	19.48	0	1	1	1	1.2	0	4.42	0	1	0	0	0	0	14	0	0	5	1	0	0	0	0	165	0	1	1	0	1	0	1	0	3	5
292	0	4	1	0	3	1	2	79	1	22.34	0	0	0	0	35.6	1	0	0	1	0	0	0	0	8	0	0	4	0	0	0	1	0	210	1	0	0	0	2	1	0	1	6	4
293	0	2	0	0	1	0	2	55	0	25.2	1	0	0	0	0.8	0	2893.13	1	0	0	0	0	0	12	0	0	3	0	0	0	1	0	190	1	0	0	0	2	1	0	0	4	4
294	0	1	0	0	1	0	1	69	1	22.34	0	0	0	0	2.5	0	21.17	0	0	0	0	0	0	8	0	0	3.5	0	0	0	1	0	225	1	0	0	0	2	1	0	0	3	4
295	0	3	0	0	2	0	1	71	1	24	0	1	1	0	1.5	0	3.58	0	0	0	0	1	0	5	1	1	3	0	0	1	1	0	205	1	0	0	0	1	0	0	0	4	2
296	0	3	0	0	2	0	2	61	0	22	0	0	0	0	0.1	0	1	0	1	0	0	0	0	8	0	0	1.5	0	0	0	1	0	105	0	0	0	0	1	0	0	0	2	2
297	0	3	0	0	2	0	2	62	0	21	0	0	0	0	3	0	17.23	0	0	0	0	1	0	7	1	0	3	0	0	0	1	0	150	0	0	0	0	1	0	0	0	4	3
298	0	4	1	0	3	1	2	48	0	23	0	0	0	0	0	0	26.06	0	0	0	0	0	0	6	1	0	2	0	0	0	1	0	180	1	0	0	0	2	1	0	1	4	3
299	0	3	0	0	2	0	2	74	1	23.5	0	0	0	0	2.6	0	4.12	0	0	0	0	0	0	7	1	0	6	1	0	0	1	0	180	1	0	0	0	1	0	0	0	2	2
300	0	4	2	0	3	1	1	59	0	21.5	0	1	1	0	6	1	1.5	0	0	0	0	1	0	13	0	0	3	0	0	0	1	0	170	0	0	1	0	2	1	0	0	7	6
301	0	4	1	0	3	1	2	61	0	20	0	0	0	0	41.6	1	80.45	1	0	0	0	1	0	7	1	0	5	1	0	0	1	0	135	0	0	0	0	1	0	0	1	5	3
302	0	4	1	0	3	1	1	65	1	20	0	0	1	0	4.5	0	55.61	1	1	0	0	1	0	8	0	0	4.5	0	0	0	1	0	170	0	0	0	0	2	1	0	1	1	3
303	0	1	0	0	1	0	2	32	0	22.3	0	0	0	0	0.2	0	20.63	0	0	0	0	1	0	6	1	0	2	0	0	1	1	0	180	1	0	0	0	2	1	0	1	5	3
304	0	4	2	0	3	1	1	49	0	23.3	0	0	1	1	3.2	0	13.95	0	0	0	0	0	0	8	0	0	5	1	0	1	1	0	170	0	0	0	0	1	0	0	1	4	3
305	0	4	0	0	2	0	1	22	0	28	1	0	0	0	8.8	1	4.51	0	1	0	0	1	0	6	1	0	3	0	0	1	1	0	151	0	0	0	0	2	1	0	1	5	3
306	0	4	0	0	2	0	1	71	1	23.4	0	0	1	0	2.8	0	1	0	0	0	0	1	0	4	1	1	7.5	1	0	1	1	0	300	1	0	1	0	2	1	0	1	5	4
307	0	4	1	0	3	1	1	78	1	22	0	0	1	0	7	1	88.4	1	0	0	0	1	0	10	0	0	4	0	0	1	1	0	120	0	0	0	0	1	0	0	0	6	3
308	0	4	1	0	3	1	1	80	1	24.5	0	0	0	0	1.5	0	14.66	0	0	0	0	1	0	9	0	0	4	0	0	1	0	0	250	1	0	1	0	1	0	0	1	7	5
309	0	4	2	0	3	1	2	56	0	22	0	0	0	0	3.1	0	26.44	0	0	0	0	0	0	5	1	1	4	0	0	1	1	0	230	1	0	0	0	1	0	0	1	6	3
310	0	4	0	0	2	0	1	58	0	25	1	0	0	0	2.9	0	2	0	0	0	0	1	0	10	0	0	5	1	0	1	1	0	200	1	0	1	0	1	0	0	1	3	2
311	0	4	2	0	3	1	2	57	0	18.9	0	0	0	0	9.9	1	1118.51	1	0	0	0	1	0	7	1	0	2.5	0	0	1	1	0	140	0	0	0	0	1	0	0	0	6	2
312	0	4	1	0	3	1	2	42	0	21.4	0	0	0	0	3.2	0	17.84	0	0	0	0	0	0	6	1	0	4	0	0	1	1	0	155	0	0	1	0	1	0	0	0	5	4
313	0	4	2	0	3	1	1	46	0	19.5	0	0	0	0	13.3	1	40.56	1	1	0	0	1	0	8	0	0	6	1	0	1	1	0	120	0	0	0	0	1	0	0	0	3	3
314	0	2	0	0	1	0	2	55	0	20.9	0	0	0	0	1.6	0	8.25	0	1	0	0	1	0	9	0	0	1	0	0	1	1	0	140	0	0	0	0	1	0	0	1	5	3
315	0	4	1	1	4	1	2	66	1	21.5	0	0	0	1	29.4	1	1	0	1	0	0	1	0	15	0	0	4	0	0	1	1	0	360	1	0	0	0	1	0	0	0	1	1
316	0	3	0	0	2	0	2	46	0	22.1	0	0	0	0	0	0	4.03	0	1	1	0	1	0	11	0	0	3	0	0	1	0	0	179	0	0	0	0	1	0	0	0	3	2
317	0	4	1	0	3	1	2	79	1	25.07	1	0	0	0	2.6	0	15.59	0	0	0	0	0	0	4	1	1	4	0	0	0	1	0	123	0	0	0	0	1	0	0	0	3	2
318	0	4	2	1	4	1	2	39	0	18.28	0	0	0	0	294.6	1	3874.85	1	0	0	0	1	0	15	0	0	4	0	0	0	0	0	155	0	0	0	0	1	0	0	0	3	2
319	0	3	0	0	2	0	1	59	0	21.96	0	0	1	0	1.7	0	2.37	0	1	0	0	1	1	10	0	0	3	0	0	0	0	1	160	0	0	0	0	1	0	0	1	4	5
320	0	4	0	0	2	0	1	69	1	22.23	0	0	0	0	2.6	0	8.79	0	0	0	0	0	0	4	1	1	2	0	0	1	1	0	247	1	0	0	0	2	1	1	1	3	3
321	0	3	1	0	3	1	1	66	1	27.25	1	0	1	0	9.2	1	62.79	1	1	0	0	0	0	5	1	1	3.5	0	0	1	1	0	379	1	0	1	0	3	1	1	1	4	3
322	0	4	1	0	3	1	1	41	0	22.83	0	0	1	0	2.4	0	5.34	0	1	0	0	0	0	10	0	0	7.5	1	0	1	1	0	175	0	0	0	0	1	0	0	0	3	2
323	0	3	1	0	3	1	2	48	0	21.48	0	0	0	0	1.08	0	5.27	0	0	0	0	0	0	8	0	0	4	0	0	0	1	0	151	0	0	0	0	1	0	0	1	1	3
324	0	2	0	0	1	0	1	63	0	22.77	0	0	0	0	4.173	0	4.32	0	1	0	0	0	0	8	0	0	1.8	0	0	1	1	0	180	1	0	0	0	1	0	0	1	4	5
325	0	3	0	0	2	0	1	55	0	26.1	1	0	0	0	2.4	0	15.89	0	1	0	0	0	0	6	1	0	2.5	0	0	1	1	0	207	1	0	0	0	1	0	0	1	2	4
326	0	2	0	0	1	0	1	60	0	28.72	1	0	1	0	8.421	1	1	0	1	0	0	0	0	5	1	1	3	0	0	1	1	0	405	1	0	0	0	2	1	1	0	2	2
327	0	4	1	0	3	1	1	66	1	21.48	0	0	0	0	9	1	11.19	0	0	0	0	1	0	10	0	0	4	0	0	0	1	0	230	1	0	0	0	2	1	1	0	2	3
328	0	4	0	0	2	0	1	63	0	23.43	0	0	0	1	1.8	0	4.37	0	0	0	0	0	0	10	0	0	4	0	0	0	1	0	173	0	0	0	0	1	0	0	0	4	0
329	0	4	0	0	2	0	1	74	1	23.56	0	0	0	0	1.4	0	4.34	0	0	0	0	0	0	10	0	0	4	0	0	0	1	0	180	1	0	0	0	1	0	0	0	2	4
330	0	1	0	0	1	0	1	60	0	26.12	1	0	0	0	3.1	0	60.1	1	1	0	0	0	0	15	0	0	2	0	0	0	1	0	180	1	0	0	0	1	0	0	0	3	6
331	0	4	1	0	3	1	2	57	0	21.19	0	0	1	0	61.5	1	2	0	0	0	0	0	0	15	0	0	3.2	0	0	0	1	0	178	0	0	0	0	2	1	0	0	1	6
332	0	2	1	0	3	1	1	42	0	24.11	0	0	0	0	2.6	0	6.63	0	0	0	0	0	0	15	0	0	3.5	0	0	0	1	0	172	0	0	0	0	2	1	0	0	4	2
333	0	4	0	0	2	0	2	50	0	21.71	0	0	0	0	2	0	8.03	0	0	0	0	1	0	5	1	1	5	1	0	0	1	0	168	0	0	0	0	1	0	1	0	2	3
334	0	0	0	0	0	0	2	77	1	24.33	0	0	0	0	2.3	0	7.89	0	0	0	0	0	0	8	0	0	1.2	0	0	0	1	0	180	1	0	0	0	1	0	0	0	2	6
335	0	2	0	0	1	0	2	62	0	20.95	0	0	0	0	1.4	0	5.35	0	0	0	0	0	0	10	0	0	3.5	0	0	0	1	0	180	1	0	0	0	2	1	0	0	3	0
336	0	3	0	0	2	0	1	68	1	27.77	1	0	1	0	3.3	0	24.03	0	0	0	0	0	0	10	0	0	5	1	0	0	1	0	199	1	0	0	0	2	1	0	0	6	0
337	0	4	0	0	2	0	1	66	1	20.41	0	0	1	0	2.3	0	6.22	0	0	0	0	0	0	15	0	0	7	1	0	0	1	0	283	1	0	0	0	1	0	0	0	3	6
338	0	2	0	0	1	0	2	62	0	22.34	0	0	0	0	2.212	0	49.9	1	0	0	0	0	0	15	0	0	5	1	0	0	1	0	142	0	0	0	0	1	0	0	0	0	0
339	0	1	0	0	1	0	2	67	1	21.92	0	0	0	0	1.2	0	10.82	0	0	0	0	0	0	6	1	0	2.5	0	0	0	1	0	180	1	0	0	0	1	0	0	0	3	9
340	0	4	0	0	2	0	1	68	1	25.15	1	0	0	0	4.1	0	1	0	1	0	0	0	0	4	1	1	3.5	0	0	0	1	0	270	1	0	0	0	2	1	0	0	3	7
341	0	2	0	0	1	0	2	60	0	23.13	0	0	0	0	3.6	0	0	0	0	0	0	0	0	4	1	1	1.5	0	0	0	1	0	221	1	0	0	0	1	0	1	0	2	3
342	0	3	1	0	3	1	1	58	0	21.38	0	0	0	0	23.3	1	26.68	0	1	0	0	0	0	5	1	1	4	0	0	0	1	0	169	0	0	0	0	2	1	0	0	6	3
343	0	4	2	0	3	1	2	60	0	25.53	1	0	0	0	8.638	1	15.2	0	0	0	0	0	0	12	0	0	3	0	0	0	1	0	117	0	0	0	0	1	0	0	0	0	0
344	0	4	1	0	3	1	1	64	0	24.22	0	0	0	0	2.1	0	27.24	0	0	0	0	0	0	11	0	0	5	1	0	0	1	0	296	1	0	0	0	2	1	0	0	4	3
345	0	4	0	0	2	0	1	50	0	23.14	0	0	0	0	0.2	0	7.01	0	0	0	0	0	0	10	0	0	5.5	1	0	0	1	0	155	0	0	0	0	1	0	0	0	2	2
346	0	3	0	0	2	0	1	52	0	27.05	1	0	0	1	0.2	0	2.72	0	0	0	0	0	0	5	1	1	4.5	0	0	0	1	0	170	0	0	0	0	2	1	0	0	2	4
347	0	0	0	0	0	0	2	64	0	22.22	0	0	0	0	0.35	0	5.8	0	0	0	0	0	0	4	1	1	2.5	0	0	0	0	0	178	0	0	0	0	2	1	0	0	4	7
348	0	3	0	0	2	0	2	65	1	25.59	1	0	0	0	0.4	0	1	0	0	0	0	1	0	15	0	0	2	0	0	0	1	0	165	0	0	0	0	1	0	0	0	6	2
349	0	4	0	0	2	0	1	79	1	25.09	1	0	1	0	1.5	0	2.61	0	0	0	0	0	0	8	0	0	3.5	0	0	0	1	0	192	1	0	0	0	2	1	0	0	7	10
350	0	4	1	0	3	1	1	77	1	22.98	0	0	0	0	15.17	1	4.51	0	0	0	0	0	0	12	0	0	4	0	0	0	1	0	175	0	0	0	0	2	1	0	0	5	2
351	0	4	2	1	4	1	1	43	0	22.72	0	0	0	0	6.6	1	1	0	0	0	0	0	0	18	0	0	9	1	0	0	1	0	176	0	0	0	0	2	1	0	0	2	4
352	0	2	0	0	1	0	1	72	1	17.48	0	0	1	0	15.7	1	19.89	0	0	0	0	0	0	15	0	0	3.5	0	0	0	1	0	228	1	0	0	0	2	1	0	0	1	3
353	0	3	1	0	3	1	1	70	1	22.32	0	0	0	0	5.4	1	7.68	0	0	0	0	0	0	12	0	0	0	0	0	0	1	0	206	1	0	0	0	2	1	0	0	3	3
354	0	3	0	0	2	0	1	62	0	25.56	1	0	0	0	2.3	0	10.42	0	1	0	0	0	0	4	1	1	5	1	0	0	1	0	255	1	0	0	0	2	1	1	1	1	3
355	0	1	0	0	1	0	2	68	1	22.21	0	0	0	1	1.9	0	3.73	0	0	0	0	0	0	7	1	0	1.5	0	0	0	1	0	189	1	0	0	0	2	1	0	0	3	4
356	0	3	0	0	2	0	1	46	0	22.4	0	0	0	0	1.2	0	34.77	0	1	0	0	0	0	10	0	0	4	0	0	0	1	0	220	1	0	0	0	1	0	0	0	3	3
357	0	4	0	0	2	0	1	38	0	21.1	0	0	0	0	0.5	0	7.53	0	1	0	0	0	0	8	0	0	0	0	0	0	1	0	168	0	0	0	0	1	0	0	0	5	4
358	0	4	1	0	3	1	1	60	0	22.53	0	0	0	0	1.1	0	4.13	0	0	0	0	0	0	12	0	0	4	0	0	0	1	0	150	0	0	0	0	1	0	0	0	3	2
359	0	3	1	1	4	1	2	64	0	21.33	0	0	0	1	4.6	0	12.61	0	0	0	0	0	0	7	1	0	4	0	0	0	1	0	160	0	0	0	0	1	0	0	0	1	0
360	0	1	0	0	1	0	2	70	1	25.39	1	0	0	1	0.6	0	1	0	1	0	0	0	0	6	1	0	0.6	0	0	0	1	0	280	1	0	0	0	1	0	1	1	0	3
361	0	3	0	0	2	0	1	74	1	22.03	0	0	1	0	1.3	0	5.64	0	0	0	0	0	0	7	1	0	3.5	0	0	0	1	0	135	0	0	0	0	1	0	0	0	6	3
362	0	3	0	0	2	0	1	66	1	19.72	0	0	0	0	2.9	0	3.39	0	0	0	0	1	0	7	1	0	3	0	0	0	1	0	145	0	0	0	0	1	0	0	0	2	4
363	0	4	2	0	3	1	1	62	0	21.66	0	0	0	0	2.1	0	4.93	0	0	0	0	1	1	7	1	0	4	0	0	0	0	1	165	0	0	0	0	2	1	0	0	3	4
364	0	3	0	0	2	0	1	77	1	23.03	0	0	0	0	4.3	0	39.44	1	0	0	0	1	0	7	1	0	4	0	0	0	1	0	240	1	0	0	0	1	0	0	1	4	4
365	0	3	2	0	3	1	2	54	0	24.65	0	0	0	0	1.9	0	12.27	0	0	0	0	0	0	6	1	0	4	0	0	0	1	0	163	0	0	0	0	1	0	0	1	7	5
366	0	3	0	0	2	0	1	65	1	25.95	1	0	0	0	1.3	0	2.88	0	0	0	0	0	0	6	1	0	5	1	0	0	1	0	215	1	0	0	0	1	0	0	1	4	4
367	0	4	1	0	3	1	2	66	1	20.82	0	0	0	0	2	0	450.25	1	1	0	0	0	0	7	1	0	5.5	1	0	0	1	0	292	1	0	0	0	2	1	0	0	2	4
368	0	1	2	1	4	1	2	50	0	23.04	0	0	0	0	6	1	3.52	0	1	0	0	0	0	8	0	0	3	0	0	0	1	0	180	1	0	0	0	2	1	0	1	2	3
369	0	3	0	0	2	0	2	30	0	20.11	0	0	0	0	1.3	0	1	0	1	0	0	0	0	6	1	0	1.5	0	0	0	1	0	160	0	0	0	0	1	0	0	1	4	3
370	0	3	0	0	2	0	1	76	1	18.03	0	0	0	0	3.9	0	15.55	0	0	0	0	0	0	7	1	0	4	0	0	0	1	0	196	1	0	0	0	1	0	0	0	5	3
371	0	3	0	0	2	0	2	47	0	21.03	0	0	0	0	1	0	1	0	0	0	0	0	0	6	1	0	3.5	0	0	0	1	0	165	0	0	0	0	2	1	0	1	6	3
372	0	3	2	0	3	1	1	69	1	23.84	0	0	0	0	100	1	1	0	0	0	0	0	0	6	1	0	7	1	0	0	1	0	120	0	0	0	0	2	1	0	0	6	4
373	0	2	1	0	3	1	1	61	0	21.04	0	0	0	0	4.3	0	12.83	0	1	0	0	0	0	4	1	1	2	0	0	0	1	0	150	0	0	0	0	1	0	0	0	4	4
374	0	4	0	0	2	0	2	45	0	23.13	0	0	0	0	100	1	5858.8	1	1	0	0	0	0	12	0	0	3.5	0	0	0	0	1	170	0	0	0	0	1	0	0	1	6	7
375	0	1	0	0	1	0	2	71	1	25.77	1	0	0	0	1.3	0	0	0	0	0	0	0	0	6	1	0	1	0	0	0	1	0	165	0	0	0	0	1	0	0	0	5	3
376	0	4	0	0	2	0	2	71	1	21.33	0	0	0	0	3.2	0	47.56	1	1	0	0	0	0	6	1	0	3	0	0	0	1	0	170	0	0	0	0	2	1	0	0	4	4
377	0	4	2	0	3	1	1	76	1	21.98	0	0	0	0	1.1	0	22.6	0	0	0	0	0	0	9	0	0	4	0	0	0	1	0	150	0	0	0	0	2	1	0	0	4	5
378	0	4	0	0	2	0	1	71	1	26.12	1	0	0	0	2	0	1.1	0	0	0	0	0	0	12	0	0	8	1	0	0	1	0	185	1	1	0	0	1	0	0	0	4	4
379	0	3	0	0	2	0	2	30	0	17.35	0	0	0	0	1.2	0	18.5	0	1	0	0	0	0	12	0	0	4	0	0	0	1	0	110	0	0	0	0	1	0	0	0	6	3
380	0	2	0	0	1	0	2	62	0	29.64	1	0	0	0	1.1	0	12.63	0	0	0	0	0	0	12	0	0	3	0	0	0	1	0	135	0	0	0	0	1	0	0	0	4	4
381	0	1	0	0	1	0	1	45	0	21.77	0	0	0	0	0.4	0	8.68	0	0	0	0	0	0	5	1	1	0	0	0	0	1	0	205	1	0	0	0	1	0	0	0	3	2
382	0	4	2	0	3	1	1	45	0	19.43	0	0	0	0	1	0	22.9	0	1	0	0	0	0	3	1	1	6.5	1	0	1	1	0	200	1	0	0	0	1	0	0	1	2	6
383	0	3	1	0	3	1	2	47	0	21.66	0	0	0	1	18.9	1	39.31	1	0	0	0	0	0	10	0	0	3	0	0	1	1	0	125	0	0	0	0	2	1	0	1	6	4
384	0	4	1	0	3	1	1	65	1	21.66	0	0	0	0	2.5	0	13.54	0	0	0	0	0	0	10	0	0	4	0	0	1	1	0	135	0	0	0	0	1	0	0	0	5	2
385	0	4	2	0	3	1	2	54	0	21.66	0	0	0	0	7.3	1	263.58	1	0	0	0	0	0	10	0	0	4	0	0	1	1	0	540	1	0	0	0	1	0	0	0	4	4
386	0	3	1	0	3	1	1	33	0	21.66	0	0	0	0	2.5	0	16.21	0	1	0	0	0	0	7	1	0	3	0	0	1	1	0	145	0	0	0	0	1	0	0	0	4	2
387	0	1	0	0	1	0	2	70	1	21.66	0	0	0	0	1.7	0	1	0	0	0	0	0	0	7	1	0	4	0	0	1	1	0	131	0	0	0	0	1	0	0	0	5	2
388	0	4	1	0	3	1	1	65	1	20.3	0	0	0	0	1.4	0	8.67	0	1	0	0	1	0	4	1	1	5	1	0	1	1	0	210	1	0	0	0	1	0	0	0	1	3
389	0	3	0	0	2	0	1	58	0	22.3	0	0	0	0	1.2	0	5.98	0	0	0	0	1	0	8	0	0	3	0	0	1	1	0	184	1	0	0	0	1	0	0	1	3	1
390	0	4	0	0	2	0	1	64	0	18.5	0	0	0	0	100	1	10825.1	1	1	0	0	1	0	6	1	0	6	1	0	1	1	0	180	1	0	0	0	1	0	0	1	6	2
391	0	2	0	0	1	0	2	68	1	20.1	0	0	0	1	9	1	6.82	0	0	0	0	0	0	5	1	1	3	0	0	1	1	0	195	1	0	0	0	1	0	0	0	2	1
392	0	2	0	0	1	0	2	53	0	19.3	0	0	0	0	1.5	0	8.32	0	0	0	0	1	0	10	0	0	4	0	0	1	1	0	120	0	0	0	0	1	0	0	1	5	3
393	0	2	1	0	3	1	1	61	0	22.1	0	0	0	0	3.3	0	9.65	0	0	0	0	1	0	7	1	0	4	0	0	1	1	0	150	0	0	0	0	1	0	0	1	6	3
394	0	4	0	0	2	0	1	74	1	23.8	0	1	1	0	0.7	0	9.91	0	0	0	0	1	0	4.5	1	1	4	0	0	1	1	0	310	1	0	0	0	1	0	1	0	1	2
395	0	4	1	1	4	1	1	75	1	20.1	0	0	0	0	7.5	1	6.76	0	0	0	0	1	0	7	1	0	3	0	0	1	1	0	145	0	0	0	0	1	0	0	0	3	1
396	0	4	0	1	4	1	2	42	0	19.5	0	0	0	0	29.1	1	29.82	0	0	0	0	0	0	9	0	0	4	0	0	1	1	0	60	0	0	0	0	1	0	0	0	3	2
397	0	4	2	0	3	1	1	60	0	22.1	0	0	1	0	3.9	0	11.41	0	0	0	0	0	1	5	1	1	3	0	0	1	1	0	195	1	0	0	0	1	0	0	0	6	4
398	0	2	0	0	1	0	1	54	0	21.5	0	0	1	0	2	0	14.98	0	0	0	0	0	0	13	0	0	2	0	0	1	1	0	180	1	0	0	0	1	0	0	0	2	2
399	0	2	0	0	1	0	1	51	0	22.4	0	0	0	0	1.6	0	8.04	0	0	0	0	0	0	14	0	0	3	0	0	1	1	0	145	0	0	0	0	1	0	0	0	7	4
400	0	4	2	0	3	1	1	56	0	23.4	0	0	0	0	7	1	151	1	0	0	0	1	0	10	0	0	3	0	0	1	1	0	165	0	0	0	0	1	0	0	1	3	2
401	0	4	0	0	2	0	1	53	0	21.1	0	0	0	0	1.7	0	11.51	0	0	0	0	0	0	3.5	1	1	5	1	0	1	1	0	181	1	0	0	0	1	0	0	1	3	3
402	0	4	0	0	2	0	1	69	1	22.3	0	0	1	0	2.5	0	610	1	0	0	0	0	0	5	1	1	7	1	0	1	1	0	180	1	0	0	0	1	0	0	1	3	3
403	0	4	1	0	3	1	1	70	1	20.9	0	1	1	0	5.5	1	5.62	0	0	0	0	0	0	10	0	0	3	0	0	1	1	0	170	0	0	0	0	1	0	0	1	4	3
404	0	4	2	0	3	1	1	59	0	21.4	0	0	0	0	50.5	1	9.54	0	0	0	0	0	0	7	1	0	4	0	0	1	1	0	270	1	0	0	0	1	0	1	1	3	1
405	0	3	0	0	2	0	2	59	0	19.9	0	0	0	0	3.8	0	4.62	0	0	0	0	0	0	8	0	0	4	0	0	1	1	0	205	1	0	0	0	1	0	0	1	5	3
406	0	4	1	1	4	1	1	52	0	19.5	0	0	0	0	34.8	1	569.31	1	1	0	0	1	0	4	1	1	1	0	0	1	0	0	260	1	0	1	0	1	0	1	1	3	2
