# Supplementary material for: A novel nomogram for anastomotic leakage after surgery for rectal cancer: a retrospective study
Source: PeerJ. 2022 Nov 28;10:e14437. doi: 10.7717/peerj.14437 (PMC9744139; doi:10.7717/peerj.14437)
Supplement: Supplemental Information 3 [file peerj-10-14437-s003.xlsx]

## Sheet: Sheet1
Anastomotic leakage	Anastomotic leakage
1	Yes
0	No
pT stage	pT stage
0	T0
1	T1
2	T2
3	T3
4	T4
pN stage	pN stage
0	N0
1	N1
2	N2
pM stage	pM stage
0	M0
1	M1
pTNM stage	pTNM stage
0	0
1	1
2	2
3	3
4	4
pTNM stage	pTNM stage
0	＜III
1	≥III
Gender	Gender
1	Male
2	Female
Age ,years	Age ,years
Age ,years	Age ,years
0	＜60
1	≥60
BMI ,kg/m²	BMI ,kg/m²
BMI ,kg/m²	BMI ,kg/m²
0	＜25
1	≥25
Alcohol intake	Alcohol intake
1	Yes
0	No
Smoking	Smoking
1	Yes
0	No
Diabetes	Diabetes
1	Yes
0	No
CEA	CEA
CEA	CEA
0	＜5
1	≥5
CA199	CA199
CA199	CA199
0	＜35
1	≥35
Neoadjuvant chemotherapy	Neoadjuvant chemotherapy
1	Yes
0	No
Neoadjuvant radiotherapy	Neoadjuvant radiotherapy
1	Yes
0	No
Preoperative albumin,g/L	Preoperative albumin,g/L
0	＞30
1	≤30
Preoperative Hb,g/L	Preoperative Hb,g/L
1	≤110
0	＞110
Bowel obstruction	Bowel obstruction
1	Yes
0	No
Distance from anal verge,cm	Distance from anal verge,cm
Distance from anal verge,cm	Distance from anal verge,cm
1	≤7
0	＞7
Tumor diameter,cm	Tumor diameter,cm
Tumor diameter,cm	Tumor diameter,cm
0	＜5
1	≥5
ASA score	ASA score
0	＜3
1	≥3
Oral antibiotic	Oral antibiotic
1	Yes
0	No
Surgical approach	Surgical approach
0	Open
1	Laparoscopy
Emergency operation	Emergency operation
1	Yes
0	No
Operating time,min	Operating time,min
Operating time,min	Operating time,min
0	＜180
1	≥180
LCA preserving	LCA preserving
1	Yes
0	No
Intraoperative blood loss,mL	Intraoperative blood loss,mL
0	＜100
1	≥100
Intraoperative lavage	Intraoperative lavage
1	Yes
0	No
Number of linear stapler firing	Number of linear stapler firing
0	0
1	1
2	2
3	3
Number of linear stapler firing	Number of linear stapler firing
1	≥2
0	＜2
Prophylactic ileostomy	Prophylactic ileostomy
1	Yes
0	No
Trans-anal drainage	Trans-anal drainage
1	Yes
0	No
Defecation	Defecation
Drainage tube removal time	Drainage tube removal time
